# Supplementary material for: Expansion of Kuravirus-like Phage Sequences within the Past Decade, including Escherichia Phage YF01 from Japan, Prompt the Creation of Three New Genera
Source: Viruses. 2023 Feb 11;15(2):506. doi: 10.3390/v15020506 (PMC9965538; doi:10.3390/v15020506)
Supplement: Supplementary file 1 [file viruses-15-00506-s001.zip › Supplementary Tables.xlsx]

## Sheet: Supplementary Table S1
Supplementary Table 1: VIRIDIC percentage intergenomic similarity raw data.
	myPSH1131	myPSH2311	ES17	LAMP	O18-011	MN05	NJ01	172-1	WFI101126	Paul	IMEP8	EcoN5	SGF2	TH06	TH38	YF01	phiEco32	SU10	CHD5UKE1	PGN6866	MN03	DE5	KBNP1711	EP335	Ek010	E20-1	NC-B	SU7	IME267	MLP3	101114BS3	101114UKE3	ECBP2	TH43	TH34	TH42
myPSH1131	100	84.225	85.115	67.343	67.464	70.026	71.337	71.2	72.409	69.935	71.405	68.873	73.096	74.686	72.637	74.452	73.681	75.731	74.754	72.973	76.849	75.978	56.861	56.379	48.214	48.192	48.971	50.094	51.296	49.489	49.608	49.58	50.538	48.834	48.417	48.089
myPSH2311	84.225	100	87.478	68.395	68.417	71.489	72.31	72.131	73.69	70.654	71.957	67.217	72.694	74.407	72.749	73.734	73.643	75.251	73.982	73.605	76.642	75.97	57.792	57.718	49.426	49.384	50.273	51.536	52.405	50.791	51.018	50.989	51.685	50.226	50.432	49.734
ES17	85.115	87.478	100	73.784	75.91	78.036	77.778	77.693	80.56	77.571	77.03	76.666	78.863	81.552	79.346	79.881	81.365	82.078	80.714	81.74	83.682	82.515	64.34	62.973	54.318	54.265	55.244	57.109	58.268	55.853	56.33	56.302	57.013	55.455	55.703	55.025
LAMP	67.343	68.395	73.784	100	80.179	78.013	79.044	80.116	76.007	77.734	80.482	76.066	79.337	77.811	76.237	77.503	78.776	78.628	78.739	78.458	78.902	78.97	65.93	64.314	59.973	59.768	59.107	59.72	61.486	60.642	60.389	60.361	59.609	58.746	58.432	58.582
O18-011	67.464	68.417	75.91	80.179	100	80.594	82.519	82.851	76.522	77.325	80.105	78.026	80.866	78.469	77.92	79.128	79.877	80.948	81.582	79.674	80.401	79.685	65.398	63.659	56.034	55.75	57.394	60.217	59.924	58.136	58.847	58.814	59.176	58.079	56.853	56.365
MN05	70.026	71.489	78.036	78.013	80.594	100	87.494	85.212	80.321	79.52	80.359	79.674	81.597	83.937	81.815	80.532	81.529	81.909	81.617	82.051	83.159	83.982	68.889	65.659	55.975	55.782	57.814	58.234	60.292	58.614	58.568	58.537	60.242	57.268	56.738	57.154
NJ01	71.337	72.31	77.778	79.044	82.519	87.494	100	93.879	80.975	81.109	82.817	79.276	82.735	83.022	81.373	83.831	83.276	83.298	83.405	82.896	84.551	83.558	68.821	66.085	56.581	56.353	57.892	59.971	62.114	59.811	60.087	60.06	61.976	58.562	57.883	57.954
172-1	71.2	72.131	77.693	80.116	82.851	85.212	93.879	100	80.121	80.077	83.041	79.217	83.259	81.83	80.148	82.674	83.574	83.508	82.87	82.6	84.952	83.782	67.813	65.654	57.053	56.792	58.306	60.06	62.545	60.445	60.569	60.538	62.357	58.512	58.208	58.334
WFI101126	72.409	73.69	80.56	76.007	76.522	80.321	80.975	80.121	100	82.09	80.933	76.696	79.496	81.545	79.002	80.465	81.385	83.542	81.561	81.627	80.902	82.397	66.481	64.617	56.247	56.08	56.561	57.432	59.652	57.324	57.543	57.517	57.379	56.251	55.895	55.907
Paul	69.935	70.654	77.571	77.734	77.325	79.52	81.109	80.077	82.09	100	82.18	77.525	81.193	82.679	79.926	83.289	81.887	82.35	81.815	79.993	81.003	82.501	65.708	66.542	58.304	58.274	57.274	57.214	59.144	57.539	57.431	57.404	58.168	57.456	57.033	56.744
IMEP8	71.405	71.957	77.03	80.482	80.105	80.359	82.817	83.041	80.933	82.18	100	78.768	81.344	80.582	79.082	80.151	81.111	81.593	81.696	81.214	81.256	82.779	67.094	65.544	56.986	56.912	56.681	57.829	60.177	58.141	58.386	58.356	58.477	56.706	56.184	56.419
EcoN5	68.873	67.217	76.666	76.066	78.026	79.674	79.276	79.217	76.696	77.525	78.768	100	81.303	81.853	79.907	79.162	79.427	79.823	80.247	79.341	80.418	81.915	67.868	64.72	55.512	55.539	56.233	56.593	57.959	56.466	55.909	55.881	58.362	56.192	54.359	54.531
SGF2	73.096	72.694	78.863	79.337	80.866	81.597	82.735	83.259	79.496	81.193	81.344	81.303	100	85.728	84.773	86.072	83.823	86.437	86.679	83.259	84.435	87.158	68.407	67.229	59.177	59.131	60.527	60.156	62.755	60.746	60.127	60.092	60.311	60.877	60.209	59.445
TH06	74.686	74.407	81.552	77.811	78.469	83.937	83.022	81.83	81.545	82.679	80.582	81.853	85.728	100	92.274	87.792	87.467	89.427	88.169	85.398	89.131	90.035	69.701	69.658	59.842	59.771	59.927	60.903	63.961	62.549	61.053	61.025	60.067	60.952	58.281	59.297
TH38	72.637	72.749	79.346	76.237	77.92	81.815	81.373	80.148	79.002	79.926	79.082	79.907	84.773	92.274	100	84.774	84.449	87.294	87.192	82.928	85.118	86.185	68.078	68.478	58.426	58.374	59.688	60.455	62.995	61.689	60.468	60.38	59.36	60.79	58.731	58.523
YF01	74.452	73.734	79.881	77.503	79.128	80.532	83.831	82.674	80.465	83.289	80.151	79.162	86.072	87.792	84.774	100	87.158	89.664	89.389	84.767	86.517	86.041	66.832	67.987	59.392	59.221	59.029	60.536	62.936	61.295	60.702	60.673	59.607	59.677	60.438	59.467
phiEco32	73.681	73.643	81.365	78.776	79.877	81.529	83.276	83.574	81.385	81.887	81.111	79.427	83.823	87.467	84.449	87.158	100	90.338	89.602	88.449	88.12	85.379	66.788	68.154	57.67	57.625	58.296	60.149	62.453	60.606	59.824	59.794	60.852	58.263	58.918	58.478
SU10	75.731	75.251	82.078	78.628	80.948	81.909	83.298	83.508	83.542	82.35	81.593	79.823	86.437	89.427	87.294	89.664	90.338	100	94.29	88.837	87.963	88.186	67.83	68.164	58.52	58.474	60.121	61.896	64.237	62.434	62.191	62.088	60.459	59.413	60.347	59.352
CHD5UKE1	74.754	73.982	80.714	78.739	81.582	81.617	83.405	82.87	81.561	81.815	81.696	80.247	86.679	88.169	87.192	89.389	89.602	94.29	100	86.906	87.322	86.35	67.201	67.261	58.327	58.279	59.068	61.495	64.138	62.137	61.924	61.897	60.525	60.202	60.144	59.687
PGN6866	72.973	73.605	81.74	78.458	79.674	82.051	82.896	82.6	81.627	79.993	81.214	79.341	83.259	85.398	82.928	84.767	88.449	88.837	86.906	100	87.579	85.951	66.606	67.314	56.17	56.12	56.881	60.369	61.848	59.319	59.259	59.226	59.517	56.922	57.246	56.972
MN03	76.849	76.642	83.682	78.902	80.401	83.159	84.551	84.952	80.902	81.003	81.256	80.418	84.435	89.131	85.118	86.517	88.12	87.963	87.322	87.579	100	90.867	68.821	65.873	58.264	58.194	58.549	61.388	64.125	61.622	61.87	61.84	61.015	59.014	58.331	59.097
DE5	75.978	75.97	82.515	78.97	79.685	83.982	83.558	83.782	82.397	82.501	82.779	81.915	87.158	90.035	86.185	86.041	85.379	88.186	86.35	85.951	90.867	100	68.599	67.032	58.614	58.581	59.776	60.367	62.964	61.028	60.525	60.491	60.063	60.135	57.356	58.511
KBNP1711	56.861	57.792	64.34	65.93	65.398	68.889	68.821	67.813	66.481	65.708	67.094	67.868	68.407	69.701	68.078	66.832	66.788	67.83	67.201	66.606	68.821	68.599	100	85.745	58.394	58.267	60.747	59.796	61.571	59.864	60.69	60.659	62.659	61.185	58.206	59.281
EP335	56.379	57.718	62.973	64.314	63.659	65.659	66.085	65.654	64.617	66.542	65.544	64.72	67.229	69.658	68.478	67.987	68.154	68.164	67.261	67.314	65.873	67.032	85.745	100	59.378	59.283	61.164	58.535	60.623	60.398	59.908	59.882	60.218	61.87	59.67	59.056
Ek010	48.214	49.426	54.318	59.973	56.034	55.975	56.581	57.053	56.247	58.304	56.986	55.512	59.177	59.842	58.426	59.392	57.67	58.52	58.327	56.17	58.264	58.614	58.394	59.378	100	99.882	84.37	83.567	82.001	84.228	84.499	84.497	76.079	81.49	78.822	80.138
E20-1	48.192	49.384	54.265	59.768	55.75	55.782	56.353	56.792	56.08	58.274	56.912	55.539	59.131	59.771	58.374	59.221	57.625	58.474	58.279	56.12	58.194	58.581	58.267	59.283	99.882	100	84.237	83.484	81.962	84.146	84.406	84.404	75.854	81.413	78.736	80.056
NC-B	48.971	50.273	55.244	59.107	57.394	57.814	57.892	58.306	56.561	57.274	56.681	56.233	60.527	59.927	59.688	59.029	58.296	60.121	59.068	56.881	58.549	59.776	60.747	61.164	84.37	84.237	100	86.393	85.995	88.904	89.187	89.184	76.806	82.771	80.362	79.875
SU7	50.094	51.536	57.109	59.72	60.217	58.234	59.971	60.06	57.432	57.214	57.829	56.593	60.156	60.903	60.455	60.536	60.149	61.896	61.495	60.369	61.388	60.367	59.796	58.535	83.567	83.484	86.393	100	87.28	90.337	91.72	91.715	77.211	80.538	79.028	79.326
IME267	51.296	52.405	58.268	61.486	59.924	60.292	62.114	62.545	59.652	59.144	60.177	57.959	62.755	63.961	62.995	62.936	62.453	64.237	64.138	61.848	64.125	62.964	61.571	60.623	82.001	81.962	85.995	87.28	100	93.574	93.076	93.04	80.229	80.041	78.821	79.888
MLP3	49.489	50.791	55.853	60.642	58.136	58.614	59.811	60.445	57.324	57.539	58.141	56.466	60.746	62.549	61.689	61.295	60.606	62.434	62.137	59.319	61.622	61.028	59.864	60.398	84.228	84.146	88.904	90.337	93.574	100	95.924	95.917	79.179	83.142	81.811	82.803
101114BS3	49.608	51.018	56.33	60.389	58.847	58.568	60.087	60.569	57.543	57.431	58.386	55.909	60.127	61.053	60.468	60.702	59.824	62.191	61.924	59.259	61.87	60.525	60.69	59.908	84.499	84.406	89.187	91.72	93.076	95.924	100	100	79.425	83.034	81.566	82.918
101114UKE3	49.58	50.989	56.302	60.361	58.814	58.537	60.06	60.538	57.517	57.404	58.356	55.881	60.092	61.025	60.38	60.673	59.794	62.088	61.897	59.226	61.84	60.491	60.659	59.882	84.497	84.404	89.184	91.715	93.04	95.917	100	100	79.429	83.034	81.577	82.926
ECBP2	50.538	51.685	57.013	59.609	59.176	60.242	61.976	62.357	57.379	58.168	58.477	58.362	60.311	60.067	59.36	59.607	60.852	60.459	60.525	59.517	61.015	60.063	62.659	60.218	76.079	75.854	76.806	77.211	80.229	79.179	79.425	79.429	100	81.925	81.497	81.06
TH43	48.834	50.226	55.455	58.746	58.079	57.268	58.562	58.512	56.251	57.456	56.706	56.192	60.877	60.952	60.79	59.677	58.263	59.413	60.202	56.922	59.014	60.135	61.185	61.87	81.49	81.413	82.771	80.538	80.041	83.142	83.034	83.034	81.925	100	89.019	90.28
TH34	48.417	50.432	55.703	58.432	56.853	56.738	57.883	58.208	55.895	57.033	56.184	54.359	60.209	58.281	58.731	60.438	58.918	60.347	60.144	57.246	58.331	57.356	58.206	59.67	78.822	78.736	80.362	79.028	78.821	81.811	81.566	81.577	81.497	89.019	100	92.76
TH42	48.089	49.734	55.025	58.582	56.365	57.154	57.954	58.334	55.907	56.744	56.419	54.531	59.445	59.297	58.523	59.467	58.478	59.352	59.687	56.972	59.097	58.511	59.281	59.056	80.138	80.056	79.875	79.326	79.888	82.803	82.918	82.926	81.06	90.28	92.76	100

## Sheet: Supplementary Table S2
Supplementary Table 2: Escherichia phage YF01 genome annotations.
	Escherichia phage vB_EcoP-YF01
gp	product	Type	Min	Max	Length (nt)	Length (aa)	Direction		NCBI CDD				Virfam			Hhpred
									Name	Accession	E-Value		Name	Detection method		Hit	Name	Probability	E-value	Score
	direct terminal repeat	DTR	1	193	193
1	hypothetical protein	CDS	555	809	255	84	forward
2	hypothetical protein	CDS	802	1434	633	210	forward
3	putative terminase small subunit	CDS	1491	1964	474	157	forward									6W7T_B	small terminase subunit; viral genome packaging motor, small terminase, Pseudomonas phage PaP3, DNA BINDING PROTEIN, VIR	84.16	12	27.25
4	terminase large subunit	CDS	2034	3575	1542	513	forward		Terminase_6C superfamily	cl44649	9.33828e-11		terminase large subunit	Blast (e-value=2e-88)		5OE8_C	Large subunit terminase; large terminase, VIRAL PROTEIN; 2.2A {Deep-sea thermophilic phage D6E}	100	1.6e-34	280.83
5	portal protein	CDS	3637	5880	2244	747	forward		COG4372 superfamily	cl34756	0.000185047		portal protien	HHsearch (proba=100.00%)		7Z44_A	Portal protein; bacteriophage, portal, VIRUS;{Escherichia phage vB_EcoP_SU10}	100	6.4e-77	682.34
6	hypothetical protein	CDS	5890	6126	237	78	forward
7	head scaffolding protein	CDS	6126	7211	1086	361	forward
8	major capsid protein	CDS	7253	9930	2679	892	forward		Herpes_BLLF1 superfamily	cl37540	0.00381918		major capsid protein	HHsearch (proba=100.00%)		7Z48_L	Major head protein; bacteriophage, portal, VIRUS;{Escherichia phage vB_EcoP_SU10}	100	3.2e-49	371.15
9	adapter protein	CDS	10030	10782	753	250	forward						adapter protein 3	HHsearch (proba=100.00%)		7Z47_B	Adaptor protein; bacteriophage, tail, base plate, nozzle, tail fibers, VIRUS;{Escherichia phage vB_EcoP_SU10}	100	7.5e-47	325.19
10	proximal long tail fiber	CDS	10792	13434	2643	880	forward		ClyA-like superfamily	cl45899	0.00277068					7EY9_S	Tail tubular protein gp11; bacteriophae T7 tail proteins, VIRUS, VIRAL PROTEIN; 3.4A {Escherichia phage T7}	97.95	0.0013	54.61
11	distal long tail fiber	CDS	13475	15646	2172	723	forward		Peptidase_S74_CIMCD superfamily	cl16452	1.35248e-09					7Z47_D	Putative tail fiber; bacteriophage, tail, base plate, nozzle, tail fibers, VIRUS;{Escherichia phage vB_EcoP_SU10}	98.7	5.9e-08	116.27
12	holin	CDS	15740	15958	219	72	forward
13	endolysin	CDS	15988	16479	492	163	forward		Lyz-like superfamily	cl00222	3.43276e-44					6ET6_A	Lysozyme; muramidase, Lysozyme, Acinetobacter baumannii, ANTIMICROBIAL PROTEIN; 1.2A {Acinetobacter baumannii}	99.79	5.1e-17	99.2
14	short tail fiber	CDS	16492	17295	804	267	forward		C24-like superfamily	cl29958	0.000216536		head completion protein 3	HHsearch (proba=100.00%)		7Z47_C	Putative structural protein; bacteriophage, tail, base plate, nozzle, tail fibers, VIRUS;{Escherichia phage vB_EcoP_SU10	100	4.4e-43	296.65
15	nozzle protein	CDS	17305	20322	3018	1005	forward		Big_2 superfamily	cl02708	7.82187e-14					7Z47_G	Surface protein; bacteriophage, tail, base plate, nozzle, tail fibers, VIRUS;{Escherichia phage vB_EcoP_SU10}	100	1.1e-65	655.41
16	tail needle	CDS	20366	21334	969	322	forward		CoV_Spike_S1-S2_S2 superfamily	cl40439	0.00035275
17	hypothetical protein	CDS	21336	22367	1032	343	forward		DUF6453 superfamily	cl45430	6.63249e-19
18	lytic transglycosylase	CDS	22380	23162	783	260	forward		Lyz-like superfamily	cl00222	1.73574e-23					5OHU_A	Soluble lytic murein transglycosylase; Lytic Transglycosylase, LYASE; HET: PO4; 2.2A {Pseudomonas aeruginosa}	99.33	9.3e-12	118.14
19	DNA ejection protein	CDS	23182	24234	1053	350	forward
20	DNA ejection protein	CDS	24247	25215	969	322	forward
21	hypothetical protein	CDS	25229	26878	1650	549	forward		DUF5401 superfamily	cl38662	0.00062869
22	hypothetical protein	CDS	26946	31364	4419	1472	forward		PTZ00121 superfamily	cl31754	9.5393e-13
23	hypothetical protein	CDS	31455	31547	93	30	reverse
24	hypothetical protein	CDS	31556	31717	162	53	reverse
25	HNH endonuclease	CDS	31946	32347	402	133	reverse		HNHc superfamily	cl00083	0.00736004
26	hypothetical protein	CDS	32334	32513	180	59	reverse
27	5'-3' exonuclease	CDS	32527	33345	819	272	reverse		53EXOc superfamily	cl33387	3.29919e-09
28	deoxynucleoside monophosphate kinase	CDS	33332	34225	894	297	reverse		PRK12724 superfamily	cl32815	0.0012694
29	GTP-binding protein	CDS	34222	34560	339	112	reverse
30	RNA polymerase ECF sigma factor	CDS	34611	35255	645	214	reverse		sigma70-ECF superfamily	cl37189	0.000956185
31	Appr-1-p processing enzyme family protein	CDS	35278	35718	441	146	reverse		Macro_SF superfamily	cl00019	4.83575e-23
32	hypothetical protein	CDS	35718	35891	174	57	reverse
33	hypothetical protein	CDS	35863	36213	351	116	reverse
34	hypothetical protein	CDS	36271	37017	747	248	reverse
35	Hypothetical protein	CDS	37333	37440	108	35	reverse
36	hypothetical protain	CDS	37434	37598	165	54	reverse
37	phosphoesterase	CDS	37564	38067	504	167	reverse		COG4186 superfamily	cl42653	6.07514e-18
38	homing endonuclease	CDS	38077	38550	474	157	reverse		HNHc superfamily	cl00083	2.22334e-06
39	hypothetical protein	CDS	38547	38762	216	71	reverse
40	hypothetical protein	CDS	38778	38921	144	47	reverse
41	hypothetical protein	CDS	38918	39085	168	55	reverse
42	hypothetical protein	CDS	39082	39258	177	58	reverse
43	hypothetical protein	CDS	39255	39647	393	130	reverse
44	hypothetical protein	CDS	39694	39870	177	58	reverse
45	hypothetical protein	CDS	39880	40047	168	55	reverse
46	hypothetical protein	CDS	40047	40175	129	42	reverse
47	hypothetical protein	CDS	40231	40422	192	63	reverse
48	hypothetical protein	CDS	40422	40787	366	121	reverse
49	DNA polymerase	CDS	40796	42640	1845	614	reverse		DNA_pol_A superfamily	cl02626	1.64142e-52
50	hypothetical protein	CDS	42657	43079	423	140	reverse
51	hypothetical protein	CDS	43083	43367	285	94	reverse
52	hypothetical protein	CDS	43369	43623	255	84	reverse
53	HNH homing endonuclease	CDS	43703	44197	495	164	reverse		HNHc superfamily	cl00083	7.26784e-09
54	hypothetical protein	CDS	44194	44514	321	106	reverse
55	PhoH-like protein	CDS	44571	45308	738	245	reverse		P-loop_NTPase superfamily	cl38936	1.07962e-63
56	hypothetical protein	CDS	45305	45490	186	61	reverse
57	NAD-dependent DNA ligase	CDS	45477	45725	249	82	reverse		Lig superfamily	cl33823	0.000230354
58	hypothetical protein	CDS	45803	45988	186	61	reverse
59	hypothetical protein	CDS	45969	46160	192	63	reverse
60	thymidylate synthase	CDS	46219	46875	657	218	reverse		ThyX superfamily	cl42216	2.4276e-49
61	thioredoxin	CDS	46891	47166	276	91	reverse		Thioredoxin_like superfamily	cl00388	2.27631e-13
62	hypothetical protein	CDS	47175	47354	180	59	reverse
63	DNA-binding protein	CDS	47417	47980	564	187	reverse		Ferritin_like superfamily	cl00264	1.95744e-18
64	hypothetical protein	CDS	47973	48302	330	109	reverse
65	hypothetical protein	CDS	48375	48584	210	69	reverse
66	hypothetical protein	CDS	48584	48727	144	47	reverse
67	hypothetical protein	CDS	48793	48990	198	65	reverse		PLN02337 superfamily	cl33468	0.00216667
68	deoxycytidine triphosphate deaminase	CDS	48991	49524	534	177	reverse		Dcd superfamily	cl42832	4.99372e-34
69	hypothetical	CDS	49534	50847	1314	437	reverse		PcnB superfamily	cl43211	0.00512716
70	3'-5' exonuclease	CDS	50849	51406	558	185	reverse		DnaQ_like_exo superfamily	cl10012	8.65403e-08
71	DNA primase/helicase	CDS	51400	53190	1791	596	reverse		P-loop_NTPase superfamily	cl38936	1.75432e-94
72	hypothetical protein	CDS	53217	53369	153	50	reverse
73	gamma-glutamyl cyclotransferase	CDS	53410	53829	420	139	reverse		GGCT_like superfamily	cl22886	3.46724e-18
74	hyothetical protein	CDS	53831	54040	210	69	reverse
75	hypothetical protein	CDS	54094	54300	207	68	reverse
76	transcriptional regulator	CDS	54297	54539	243	80	reverse
77	ATP-grasp enzyme	CDS	54552	55745	1194	397	reverse		ddl superfamily	cl35154	0.000371668
78	hypothetical protein	CDS	55748	55972	225	74	reverse
79	hypothetical protein	CDS	55953	56171	219	72	reverse
80	HNH endonuclease	CDS	56173	56679	507	168	reverse		HNHc superfamily	cl00083	3.56829e-11
81	glutamine amidotransferase	CDS	56683	58635	1953	650	reverse		Gn_AT_II superfamily	cl00319	1.99729e-17
82	amidoligase enzyme	CDS	58793	59896	1104	367	reverse		Amidoligase_2 superfamily	cl13634	9.41326e-07
83	hypothetical protein	CDS	59893	60510	618	205	reverse
84	hypothetical protein	CDS	60520	61326	807	268	reverse		COOH-NH2_lig superfamily	cl16852	4.80659e-05
85	hypothetical protein	CDS	61319	62290	972	323	reverse
86	hypothetical protein	CDS	62301	63497	1197	398	reverse
87	hypothetical protein	CDS	63509	63871	363	120	reverse
88	hypothetical protein	CDS	63874	64026	153	50	reverse
89	hypothetical protein	CDS	64262	64465	204	67	reverse
90	hypothetical protein	CDS	64477	64941	465	154	reverse
91	hypothetical protein	CDS	64941	65174	234	77	reverse
92	hypothetical protein	CDS	65281	65397	117	38	reverse
93	hypothetical protein	CDS	65406	65654	249	82	reverse
94	hypothetical protein	CDS	65660	65905	246	81	reverse
95	hypothetical protein	CDS	65905	66153	249	82	reverse
96	hypothetical protein	CDS	66162	66473	312	103	reverse
97	hypothetical protein	CDS	66769	66942	174	57	reverse		PRK07219 superfamily	cl35562	0.000304443
98	hypothetical protein	CDS	66952	67173	222	73	reverse
99	hypothetical protein	CDS	67181	67429	249	82	reverse
100	hypothetical protein	CDS	67431	67730	300	99	reverse
	tRNA-Arg	tRNA	67877	67952	76		reverse
101	HNH endonuclease	CDS	67943	68392	450	149	reverse
102	hypothetical protein	CDS	68415	68579	165	54	reverse
103	hypothetical protein	CDS	68587	68838	252	83	reverse
104	hypothetical protein	CDS	68835	69011	177	58	reverse
105	hypothetical protein	CDS	69004	69255	252	83	reverse
106	hypothetical protein	CDS	69442	69582	141	46	reverse
107	hypothetical protein	CDS	69941	70195	255	84	reverse
108	hypothetical protein	CDS	70185	70421	237	78	reverse
109	hypothetical protein	CDS	70424	70660	237	78	reverse
110	hypothetical protein	CDS	70650	70946	297	98	reverse		Hydrolase_2 superfamily	cl38231	2.60391e-06
111	hypothetical protein	CDS	71146	71535	390	129	reverse
112	hypothetical protein	CDS	71752	71925	174	57	reverse
113	hypothetical protein	CDS	71922	72365	444	147	reverse
114	hypothetical protein	CDS	72435	72644	210	69	reverse
115	hypothetical protein	CDS	72641	72865	225	74	reverse
116	hypothetical protein	CDS	72862	73080	219	72	reverse
117	hypothetical protein	CDS	73192	74091	900	299	reverse
118	hypothetical protein	CDS	76021	76386	366	121	reverse
119	hypothetical protein	CDS	76486	76743	258	85	reverse
120	hypothetical protein	CDS	76733	76999	267	88	reverse
121	hypothetical protein	CDS	77026	77898	873	290	reverse
	direct terminal repeat	DTR	78434	78626	193

## Sheet: Supplementary Table S3
Supplementary Table 3: ClustalW protein sequence similarity matrices and average calculations for transcription genes.
RNA polymerase ECF sigma factor
	KF981730.1 - RNA polymerase ECF sigma factor translation	MG748548.1 - RNA polymerase ECF sigma factor translation	MW741821.1 - RNA polymerase ECF sigma factor translation	MT129655.1 - RNA polymerase ECF sigma factor translation	KP308307.1 - RNA polymerase ECF sigma factor translation	EU330206.1 - RNA polymerase ECF sigma factor translation	KM044272.1 - RNA polymerase ECF sigma factor translation	MG976803.1 - RNA polymerase ECF sigma factor translation	MG983840.1 - RNA polymerase ECF sigma factor translation	MK373770.1 - RNA polymerase ECF sigma factor translation	MN148435.1 - RNA polymerase ECF sigma factor translation	MN508615.2 - RNA polymerase ECF sigma factor translation	MT127620.1 - RNA polymerase ECF sigma factor translation	MT129653.1 - RNA polymerase ECF sigma factor translation	MT446386.1 - RNA polymerase ECF sigma factor translation	MT446410.1 - RNA polymerase ECF sigma factor translation	MZ234028.1 - RNA polymerase ECF sigma factor translation	MZ648214.1 - RNA polymerase ECF sigma factor translation	OQ025076 - RNA polymerase ECF sigma factor translation	JX867715.1 - RNA polymerase ECF sigma factor translation	MN045231.1 - RNA polymerase ECF sigma factor translation	MN715356.1 - RNA polymerase ECF sigma factor translation	LC553735.1 - RNA polymerase ECF sigma factor translation	MG673519.1 - RNA polymerase ECF sigma factor translation	LC553734.1 - RNA polymerase ECF sigma factor translation	OP293233.1 - RNA polymerase ECF sigma factor translation	MK310183.1 - RNA polymerase ECF sigma factor translation	MZ234015.1 - RNA polymerase ECF sigma factor translation	MZ234017.1 - RNA polymerase ECF sigma factor translation	MZ398243.1 - RNA polymerase ECF sigma factor translation	OK148440.1 - RNA polymerase ECF sigma factor translation	MZ342906.1 - RNA polymerase ECF sigma factor translation	JX415536.1 - RNA polymerase ECF sigma factor translation	MT446407.1 - RNA polymerase ECF sigma factor translation	MT446413.1 - RNA polymerase ECF sigma factor translation	MT446414.1 - RNA polymerase ECF sigma factor translation
KF981730.1 - RNA polymerase ECF sigma factor translation	100	99.5	91.1	91.5	91.5	91.5	91.5	91.5	91.5	91.5	91.5	91.5	91.5	91.5	91.5	91.5	91.5	91.5	91.5	91.5	91.5	91.5	91.1	91.5	90.2	89.7	91.1	91.1	91.1	91.1	91.1	91.1	91.6	91.6	91.6	91.6	Average	95.1594
MG748548.1 - RNA polymerase ECF sigma factor translation	99.5	100	90.6	91.1	91.1	91.1	91.1	91.1	91.1	91.1	91.1	91.1	91.1	91.1	91.1	91.1	91.1	91.1	91.1	91.1	91.1	91.1	90.6	91.1	89.7	89.3	90.7	90.7	90.7	90.7	90.7	90.7	91.1	91.1	91.1	91.1
MW741821.1 - RNA polymerase ECF sigma factor translation	91.1	90.6	100	99.1	99.5	99.5	99.5	99.5	99.5	99.5	99.5	99.5	99.5	99.5	99.5	99.5	99.5	99.5	99.5	99.5	99.5	99.5	98.6	99.1	93.5	93.1	89.8	89.8	89.8	89.8	89.8	89.8	90.3	90.3	90.3	90.3
MT129655.1 - RNA polymerase ECF sigma factor translation	91.5	91.1	99.1	100	99.5	99.5	99.5	99.5	99.5	99.5	99.5	99.5	99.5	99.5	99.5	99.5	99.5	99.5	99.5	99.5	99.5	99.5	99.1	99.5	94	93.5	90.3	90.3	90.3	90.3	90.3	90.3	90.7	90.7	90.7	90.7
KP308307.1 - RNA polymerase ECF sigma factor translation	91.5	91.1	99.5	99.5	100	100	100	100	100	100	100	100	100	100	100	100	100	100	100	100	100	100	99.1	99.5	94	93.5	90.3	90.3	90.3	90.3	90.3	90.3	90.7	90.7	90.7	90.7
EU330206.1 - RNA polymerase ECF sigma factor translation	91.5	91.1	99.5	99.5	100	100	100	100	100	100	100	100	100	100	100	100	100	100	100	100	100	100	99.1	99.5	94	93.5	90.3	90.3	90.3	90.3	90.3	90.3	90.7	90.7	90.7	90.7
KM044272.1 - RNA polymerase ECF sigma factor translation	91.5	91.1	99.5	99.5	100	100	100	100	100	100	100	100	100	100	100	100	100	100	100	100	100	100	99.1	99.5	94	93.5	90.3	90.3	90.3	90.3	90.3	90.3	90.7	90.7	90.7	90.7
MG976803.1 - RNA polymerase ECF sigma factor translation	91.5	91.1	99.5	99.5	100	100	100	100	100	100	100	100	100	100	100	100	100	100	100	100	100	100	99.1	99.5	94	93.5	90.3	90.3	90.3	90.3	90.3	90.3	90.7	90.7	90.7	90.7
MG983840.1 - RNA polymerase ECF sigma factor translation	91.5	91.1	99.5	99.5	100	100	100	100	100	100	100	100	100	100	100	100	100	100	100	100	100	100	99.1	99.5	94	93.5	90.3	90.3	90.3	90.3	90.3	90.3	90.7	90.7	90.7	90.7
MK373770.1 - RNA polymerase ECF sigma factor translation	91.5	91.1	99.5	99.5	100	100	100	100	100	100	100	100	100	100	100	100	100	100	100	100	100	100	99.1	99.5	94	93.5	90.3	90.3	90.3	90.3	90.3	90.3	90.7	90.7	90.7	90.7
MN148435.1 - RNA polymerase ECF sigma factor translation	91.5	91.1	99.5	99.5	100	100	100	100	100	100	100	100	100	100	100	100	100	100	100	100	100	100	99.1	99.5	94	93.5	90.3	90.3	90.3	90.3	90.3	90.3	90.7	90.7	90.7	90.7
MN508615.2 - RNA polymerase ECF sigma factor translation	91.5	91.1	99.5	99.5	100	100	100	100	100	100	100	100	100	100	100	100	100	100	100	100	100	100	99.1	99.5	94	93.5	90.3	90.3	90.3	90.3	90.3	90.3	90.7	90.7	90.7	90.7
MT127620.1 - RNA polymerase ECF sigma factor translation	91.5	91.1	99.5	99.5	100	100	100	100	100	100	100	100	100	100	100	100	100	100	100	100	100	100	99.1	99.5	94	93.5	90.3	90.3	90.3	90.3	90.3	90.3	90.7	90.7	90.7	90.7
MT129653.1 - RNA polymerase ECF sigma factor translation	91.5	91.1	99.5	99.5	100	100	100	100	100	100	100	100	100	100	100	100	100	100	100	100	100	100	99.1	99.5	94	93.5	90.3	90.3	90.3	90.3	90.3	90.3	90.7	90.7	90.7	90.7
MT446386.1 - RNA polymerase ECF sigma factor translation	91.5	91.1	99.5	99.5	100	100	100	100	100	100	100	100	100	100	100	100	100	100	100	100	100	100	99.1	99.5	94	93.5	90.3	90.3	90.3	90.3	90.3	90.3	90.7	90.7	90.7	90.7
MT446410.1 - RNA polymerase ECF sigma factor translation	91.5	91.1	99.5	99.5	100	100	100	100	100	100	100	100	100	100	100	100	100	100	100	100	100	100	99.1	99.5	94	93.5	90.3	90.3	90.3	90.3	90.3	90.3	90.7	90.7	90.7	90.7
MZ234028.1 - RNA polymerase ECF sigma factor translation	91.5	91.1	99.5	99.5	100	100	100	100	100	100	100	100	100	100	100	100	100	100	100	100	100	100	99.1	99.5	94	93.5	90.3	90.3	90.3	90.3	90.3	90.3	90.7	90.7	90.7	90.7
MZ648214.1 - RNA polymerase ECF sigma factor translation	91.5	91.1	99.5	99.5	100	100	100	100	100	100	100	100	100	100	100	100	100	100	100	100	100	100	99.1	99.5	94	93.5	90.3	90.3	90.3	90.3	90.3	90.3	90.7	90.7	90.7	90.7
OQ025076 - RNA polymerase ECF sigma factor translation	91.5	91.1	99.5	99.5	100	100	100	100	100	100	100	100	100	100	100	100	100	100	100	100	100	100	99.1	99.5	94	93.5	90.3	90.3	90.3	90.3	90.3	90.3	90.7	90.7	90.7	90.7
JX867715.1 - RNA polymerase ECF sigma factor translation	91.5	91.1	99.5	99.5	100	100	100	100	100	100	100	100	100	100	100	100	100	100	100	100	100	100	99.1	99.5	94	93.5	90.3	90.3	90.3	90.3	90.3	90.3	90.7	90.7	90.7	90.7
MN045231.1 - RNA polymerase ECF sigma factor translation	91.5	91.1	99.5	99.5	100	100	100	100	100	100	100	100	100	100	100	100	100	100	100	100	100	100	99.1	99.5	94	93.5	90.3	90.3	90.3	90.3	90.3	90.3	90.7	90.7	90.7	90.7
MN715356.1 - RNA polymerase ECF sigma factor translation	91.5	91.1	99.5	99.5	100	100	100	100	100	100	100	100	100	100	100	100	100	100	100	100	100	100	99.1	99.5	94	93.5	90.3	90.3	90.3	90.3	90.3	90.3	90.7	90.7	90.7	90.7
LC553735.1 - RNA polymerase ECF sigma factor translation	91.1	90.6	98.6	99.1	99.1	99.1	99.1	99.1	99.1	99.1	99.1	99.1	99.1	99.1	99.1	99.1	99.1	99.1	99.1	99.1	99.1	99.1	100	99.5	93.5	93.1	89.8	89.8	89.8	89.8	89.8	89.8	90.3	90.3	90.3	90.3
MG673519.1 - RNA polymerase ECF sigma factor translation	91.5	91.1	99.1	99.5	99.5	99.5	99.5	99.5	99.5	99.5	99.5	99.5	99.5	99.5	99.5	99.5	99.5	99.5	99.5	99.5	99.5	99.5	99.5	100	94	93.5	90.3	90.3	90.3	90.3	90.3	90.3	90.7	90.7	90.7	90.7
LC553734.1 - RNA polymerase ECF sigma factor translation	90.2	89.7	93.5	94	94	94	94	94	94	94	94	94	94	94	94	94	94	94	94	94	94	94	93.5	94	100	99.5	96.3	96.3	96.3	96.3	96.3	96.3	95.8	95.8	95.8	95.8
OP293233.1 - RNA polymerase ECF sigma factor translation	89.7	89.3	93.1	93.5	93.5	93.5	93.5	93.5	93.5	93.5	93.5	93.5	93.5	93.5	93.5	93.5	93.5	93.5	93.5	93.5	93.5	93.5	93.1	93.5	99.5	100	95.8	95.8	95.8	95.8	95.8	95.8	95.4	95.4	95.4	95.4
MK310183.1 - RNA polymerase ECF sigma factor translation	91.1	90.7	89.8	90.3	90.3	90.3	90.3	90.3	90.3	90.3	90.3	90.3	90.3	90.3	90.3	90.3	90.3	90.3	90.3	90.3	90.3	90.3	89.8	90.3	96.3	95.8	100	100	100	100	100	100	99.5	99.1	99.5	99.5
MZ234015.1 - RNA polymerase ECF sigma factor translation	91.1	90.7	89.8	90.3	90.3	90.3	90.3	90.3	90.3	90.3	90.3	90.3	90.3	90.3	90.3	90.3	90.3	90.3	90.3	90.3	90.3	90.3	89.8	90.3	96.3	95.8	100	100	100	100	100	100	99.5	99.1	99.5	99.5
MZ234017.1 - RNA polymerase ECF sigma factor translation	91.1	90.7	89.8	90.3	90.3	90.3	90.3	90.3	90.3	90.3	90.3	90.3	90.3	90.3	90.3	90.3	90.3	90.3	90.3	90.3	90.3	90.3	89.8	90.3	96.3	95.8	100	100	100	100	100	100	99.5	99.1	99.5	99.5
MZ398243.1 - RNA polymerase ECF sigma factor translation	91.1	90.7	89.8	90.3	90.3	90.3	90.3	90.3	90.3	90.3	90.3	90.3	90.3	90.3	90.3	90.3	90.3	90.3	90.3	90.3	90.3	90.3	89.8	90.3	96.3	95.8	100	100	100	100	100	100	99.5	99.1	99.5	99.5
OK148440.1 - RNA polymerase ECF sigma factor translation	91.1	90.7	89.8	90.3	90.3	90.3	90.3	90.3	90.3	90.3	90.3	90.3	90.3	90.3	90.3	90.3	90.3	90.3	90.3	90.3	90.3	90.3	89.8	90.3	96.3	95.8	100	100	100	100	100	100	99.5	99.1	99.5	99.5
MZ342906.1 - RNA polymerase ECF sigma factor translation	91.1	90.7	89.8	90.3	90.3	90.3	90.3	90.3	90.3	90.3	90.3	90.3	90.3	90.3	90.3	90.3	90.3	90.3	90.3	90.3	90.3	90.3	89.8	90.3	96.3	95.8	100	100	100	100	100	100	99.5	99.1	99.5	99.5
JX415536.1 - RNA polymerase ECF sigma factor translation	91.6	91.1	90.3	90.7	90.7	90.7	90.7	90.7	90.7	90.7	90.7	90.7	90.7	90.7	90.7	90.7	90.7	90.7	90.7	90.7	90.7	90.7	90.3	90.7	95.8	95.4	99.5	99.5	99.5	99.5	99.5	99.5	100	99.5	100	100
MT446407.1 - RNA polymerase ECF sigma factor translation	91.6	91.1	90.3	90.7	90.7	90.7	90.7	90.7	90.7	90.7	90.7	90.7	90.7	90.7	90.7	90.7	90.7	90.7	90.7	90.7	90.7	90.7	90.3	90.7	95.8	95.4	99.1	99.1	99.1	99.1	99.1	99.1	99.5	100	99.5	99.5
MT446413.1 - RNA polymerase ECF sigma factor translation	91.6	91.1	90.3	90.7	90.7	90.7	90.7	90.7	90.7	90.7	90.7	90.7	90.7	90.7	90.7	90.7	90.7	90.7	90.7	90.7	90.7	90.7	90.3	90.7	95.8	95.4	99.5	99.5	99.5	99.5	99.5	99.5	100	99.5	100	100
MT446414.1 - RNA polymerase ECF sigma factor translation	91.6	91.1	90.3	90.7	90.7	90.7	90.7	90.7	90.7	90.7	90.7	90.7	90.7	90.7	90.7	90.7	90.7	90.7	90.7	90.7	90.7	90.7	90.3	90.7	95.8	95.4	99.5	99.5	99.5	99.5	99.5	99.5	100	99.5	100	100
transcriptional regulator
	KP308307.1 - hypothetical protein translation	MN508615.2 - hypothetical protein translation	MW741821.1 - hypothetical protein translation	OQ025076 - hypothetical protein translation	MT129655.1 - hypothetical protein translation	MG673519.1 - hypothetical protein translation	MN715356.1 - hypothetical protein translation	MK373770.1 - hypothetical protein translation	MZ648214.1 - hypothetical protein translation	EU330206.1 - hypothetical protein translation	MZ234028.1 - hypothetical protein translation	KM044272.1 - hypothetical protein translation	MN148435.1 - hypothetical protein translation	MN045231.1 - hypothetical protein translation	JX867715.1 - hypothetical protein translation	MT129653.1 - hypothetical protein translation	MT127620.1 - hypothetical protein translation	LC553735.1 - hypothetical protein translation	MT446410.1 - hypothetical protein translation	MT446386.1 - hypothetical protein translation	MG976803.1 - hypothetical protein translation	MG983840.1 - hypothetical protein translation	MG748548.1 - hypothetical protein translation	KF981730.1 - hypothetical protein translation	MK310183.1 - hypothetical protein translation	MT446413.1 - hypothetical protein translation	MT446407.1 - hypothetical protein translation	JX415536.1 - hypothetical protein translation	MT446414.1 - hypothetical protein translation	MZ398243.1 - hypothetical protein translation	LC553734.1 - hypothetical protein translation	OP293233.1 - hypothetical protein translation	OK148440.1 - hypothetical protein translation	MZ234015.1 - hypothetical protein translation	MZ234017.1 - hypothetical protein translation	MZ342906.1 - hypothetical protein translation
KP308307.1 - hypothetical protein translation	100	97.5	98.8	98.8	98.8	98.8	98.8	98.8	98.8	98.8	98.8	98.8	98.8	98.8	98.8	98.8	98.8	98.8	98.8	98.8	98.8	98.8	88.8	88.8	83.8	87.5	87.5	87.5	87.5	85	85	85	85	85	85	85	Average	93.4881
MN508615.2 - hypothetical protein translation	97.5	100	98.8	98.8	98.8	98.8	98.8	98.8	98.8	98.8	98.8	98.8	98.8	98.8	98.8	98.8	98.8	98.8	98.8	98.8	98.8	98.8	88.8	88.8	83.8	87.5	87.5	87.5	87.5	85	85	85	85	85	85	85
MW741821.1 - hypothetical protein translation	98.8	98.8	100	100	100	100	100	100	100	100	100	100	100	100	100	100	100	100	100	100	100	100	90	90	85	88.8	88.8	88.8	88.8	86.3	86.3	86.3	86.3	86.3	86.3	86.3
OQ025076 - hypothetical protein translation	98.8	98.8	100	100	100	100	100	100	100	100	100	100	100	100	100	100	100	100	100	100	100	100	90	90	85	88.8	88.8	88.8	88.8	86.3	86.3	86.3	86.3	86.3	86.3	86.3
MT129655.1 - hypothetical protein translation	98.8	98.8	100	100	100	100	100	100	100	100	100	100	100	100	100	100	100	100	100	100	100	100	90	90	85	88.8	88.8	88.8	88.8	86.3	86.3	86.3	86.3	86.3	86.3	86.3
MG673519.1 - hypothetical protein translation	98.8	98.8	100	100	100	100	100	100	100	100	100	100	100	100	100	100	100	100	100	100	100	100	90	90	85	88.8	88.8	88.8	88.8	86.3	86.3	86.3	86.3	86.3	86.3	86.3
MN715356.1 - hypothetical protein translation	98.8	98.8	100	100	100	100	100	100	100	100	100	100	100	100	100	100	100	100	100	100	100	100	90	90	85	88.8	88.8	88.8	88.8	86.3	86.3	86.3	86.3	86.3	86.3	86.3
MK373770.1 - hypothetical protein translation	98.8	98.8	100	100	100	100	100	100	100	100	100	100	100	100	100	100	100	100	100	100	100	100	90	90	85	88.8	88.8	88.8	88.8	86.3	86.3	86.3	86.3	86.3	86.3	86.3
MZ648214.1 - hypothetical protein translation	98.8	98.8	100	100	100	100	100	100	100	100	100	100	100	100	100	100	100	100	100	100	100	100	90	90	85	88.8	88.8	88.8	88.8	86.3	86.3	86.3	86.3	86.3	86.3	86.3
EU330206.1 - hypothetical protein translation	98.8	98.8	100	100	100	100	100	100	100	100	100	100	100	100	100	100	100	100	100	100	100	100	90	90	85	88.8	88.8	88.8	88.8	86.3	86.3	86.3	86.3	86.3	86.3	86.3
MZ234028.1 - hypothetical protein translation	98.8	98.8	100	100	100	100	100	100	100	100	100	100	100	100	100	100	100	100	100	100	100	100	90	90	85	88.8	88.8	88.8	88.8	86.3	86.3	86.3	86.3	86.3	86.3	86.3
KM044272.1 - hypothetical protein translation	98.8	98.8	100	100	100	100	100	100	100	100	100	100	100	100	100	100	100	100	100	100	100	100	90	90	85	88.8	88.8	88.8	88.8	86.3	86.3	86.3	86.3	86.3	86.3	86.3
MN148435.1 - hypothetical protein translation	98.8	98.8	100	100	100	100	100	100	100	100	100	100	100	100	100	100	100	100	100	100	100	100	90	90	85	88.8	88.8	88.8	88.8	86.3	86.3	86.3	86.3	86.3	86.3	86.3
MN045231.1 - hypothetical protein translation	98.8	98.8	100	100	100	100	100	100	100	100	100	100	100	100	100	100	100	100	100	100	100	100	90	90	85	88.8	88.8	88.8	88.8	86.3	86.3	86.3	86.3	86.3	86.3	86.3
JX867715.1 - hypothetical protein translation	98.8	98.8	100	100	100	100	100	100	100	100	100	100	100	100	100	100	100	100	100	100	100	100	90	90	85	88.8	88.8	88.8	88.8	86.3	86.3	86.3	86.3	86.3	86.3	86.3
MT129653.1 - hypothetical protein translation	98.8	98.8	100	100	100	100	100	100	100	100	100	100	100	100	100	100	100	100	100	100	100	100	90	90	85	88.8	88.8	88.8	88.8	86.3	86.3	86.3	86.3	86.3	86.3	86.3
MT127620.1 - hypothetical protein translation	98.8	98.8	100	100	100	100	100	100	100	100	100	100	100	100	100	100	100	100	100	100	100	100	90	90	85	88.8	88.8	88.8	88.8	86.3	86.3	86.3	86.3	86.3	86.3	86.3
LC553735.1 - hypothetical protein translation	98.8	98.8	100	100	100	100	100	100	100	100	100	100	100	100	100	100	100	100	100	100	100	100	90	90	85	88.8	88.8	88.8	88.8	86.3	86.3	86.3	86.3	86.3	86.3	86.3
MT446410.1 - hypothetical protein translation	98.8	98.8	100	100	100	100	100	100	100	100	100	100	100	100	100	100	100	100	100	100	100	100	90	90	85	88.8	88.8	88.8	88.8	86.3	86.3	86.3	86.3	86.3	86.3	86.3
MT446386.1 - hypothetical protein translation	98.8	98.8	100	100	100	100	100	100	100	100	100	100	100	100	100	100	100	100	100	100	100	100	90	90	85	88.8	88.8	88.8	88.8	86.3	86.3	86.3	86.3	86.3	86.3	86.3
MG976803.1 - hypothetical protein translation	98.8	98.8	100	100	100	100	100	100	100	100	100	100	100	100	100	100	100	100	100	100	100	100	90	90	86.3	90	90	90	90	87.5	87.5	87.5	87.5	87.5	87.5	87.5
MG983840.1 - hypothetical protein translation	98.8	98.8	100	100	100	100	100	100	100	100	100	100	100	100	100	100	100	100	100	100	100	100	90	90	86.3	90	90	90	90	87.5	87.5	87.5	87.5	87.5	87.5	87.5
MG748548.1 - hypothetical protein translation	88.8	88.8	90	90	90	90	90	90	90	90	90	90	90	90	90	90	90	90	90	90	90	90	100	100	91.3	95	95	95	95	92.5	92.5	92.5	92.5	92.5	92.5	92.5
KF981730.1 - hypothetical protein translation	88.8	88.8	90	90	90	90	90	90	90	90	90	90	90	90	90	90	90	90	90	90	90	90	100	100	91.3	95	95	95	95	92.5	92.5	92.5	92.5	92.5	92.5	92.5
MK310183.1 - hypothetical protein translation	83.8	83.8	85	85	85	85	85	85	85	85	85	85	85	85	85	85	85	85	85	85	86.3	86.3	91.3	91.3	100	95	95	95	95	95	95	95	95	95	95	95
MT446413.1 - hypothetical protein translation	87.5	87.5	88.8	88.8	88.8	88.8	88.8	88.8	88.8	88.8	88.8	88.8	88.8	88.8	88.8	88.8	88.8	88.8	88.8	88.8	90	90	95	95	95	100	100	100	100	97.5	96.3	96.3	97.5	97.5	97.5	97.5
MT446407.1 - hypothetical protein translation	87.5	87.5	88.8	88.8	88.8	88.8	88.8	88.8	88.8	88.8	88.8	88.8	88.8	88.8	88.8	88.8	88.8	88.8	88.8	88.8	90	90	95	95	95	100	100	100	100	97.5	96.3	96.3	97.5	97.5	97.5	97.5
JX415536.1 - hypothetical protein translation	87.5	87.5	88.8	88.8	88.8	88.8	88.8	88.8	88.8	88.8	88.8	88.8	88.8	88.8	88.8	88.8	88.8	88.8	88.8	88.8	90	90	95	95	95	100	100	100	100	97.5	96.3	96.3	97.5	97.5	97.5	97.5
MT446414.1 - hypothetical protein translation	87.5	87.5	88.8	88.8	88.8	88.8	88.8	88.8	88.8	88.8	88.8	88.8	88.8	88.8	88.8	88.8	88.8	88.8	88.8	88.8	90	90	95	95	95	100	100	100	100	97.5	96.3	96.3	97.5	97.5	97.5	97.5
MZ398243.1 - hypothetical protein translation	85	85	86.3	86.3	86.3	86.3	86.3	86.3	86.3	86.3	86.3	86.3	86.3	86.3	86.3	86.3	86.3	86.3	86.3	86.3	87.5	87.5	92.5	92.5	95	97.5	97.5	97.5	97.5	100	100	100	100	100	100	100
LC553734.1 - hypothetical protein translation	85	85	86.3	86.3	86.3	86.3	86.3	86.3	86.3	86.3	86.3	86.3	86.3	86.3	86.3	86.3	86.3	86.3	86.3	86.3	87.5	87.5	92.5	92.5	95	96.3	96.3	96.3	96.3	100	100	100	100	100	100	100
OP293233.1 - hypothetical protein translation	85	85	86.3	86.3	86.3	86.3	86.3	86.3	86.3	86.3	86.3	86.3	86.3	86.3	86.3	86.3	86.3	86.3	86.3	86.3	87.5	87.5	92.5	92.5	95	96.3	96.3	96.3	96.3	100	100	100	100	100	100	100
OK148440.1 - hypothetical protein translation	85	85	86.3	86.3	86.3	86.3	86.3	86.3	86.3	86.3	86.3	86.3	86.3	86.3	86.3	86.3	86.3	86.3	86.3	86.3	87.5	87.5	92.5	92.5	95	97.5	97.5	97.5	97.5	100	100	100	100	100	100	100
MZ234015.1 - hypothetical protein translation	85	85	86.3	86.3	86.3	86.3	86.3	86.3	86.3	86.3	86.3	86.3	86.3	86.3	86.3	86.3	86.3	86.3	86.3	86.3	87.5	87.5	92.5	92.5	95	97.5	97.5	97.5	97.5	100	100	100	100	100	100	100
MZ234017.1 - hypothetical protein translation	85	85	86.3	86.3	86.3	86.3	86.3	86.3	86.3	86.3	86.3	86.3	86.3	86.3	86.3	86.3	86.3	86.3	86.3	86.3	87.5	87.5	92.5	92.5	95	97.5	97.5	97.5	97.5	100	100	100	100	100	100	100
MZ342906.1 - hypothetical protein translation	85	85	86.3	86.3	86.3	86.3	86.3	86.3	86.3	86.3	86.3	86.3	86.3	86.3	86.3	86.3	86.3	86.3	86.3	86.3	87.5	87.5	92.5	92.5	95	97.5	97.5	97.5	97.5	100	100	100	100	100	100	100

## Sheet: Supplementary Table S4
Supplementary Table 4: Kuravirus-like group core proteome list.
	Protein	Gene coordinates in TYF01		Gene size (nt)	Protein (aa)	Category
1	hypothetical protein	555	809	255	84	Hypothetical
2	hypothetical protein	802	1434	633	210	Hypothetical
3	terminase small subunit	1491	1964	474	157	DNA packaging
4	terminase large subunit	2034	3575	1542	513	DNA packaging
5	portal protein	3637	5880	2244	747	Capsid
6	hypothetical protein	5890	6126	237	78	Hypothetical
7	head scaffolding protein	6126	7211	1086	361	Capsid
8*	MCP natural isoform	7253	8299	1037	346	Capsid
8*	MCP extended isoform	7253	9930	2679	892	Capsid
9	adapter protein	10030	10782	753	250	Capsid
10	holin	15740	15958	219	72	Lysis
11	endolysin	15988	16479	492	163	Lysis
12	short tail fiber	16492	17295	804	267	Tail
13	nozzle protein	17305	20322	3018	1005	Tail
14	tail needle	20366	21334	969	322	Tail
15	hypothetical protein	21336	22367	1032	343	Hypothetical
16	lytic transglycosylase	22380	23162	783	260	Ejection
17	DNA ejection protein	23182	24234	1053	350	Ejection
18	DNA ejection protein	24247	25215	969	322	Ejection
19	hypothetical protein	26946	31364	4419	1472	Hypothetical
20	HNH endonuclease	31946	32347	402	133	Unknown
21	hypothetical protein	32334	32513	180	59	Hypothetical
22	5'-3' exonuclease	32527	33345	819	272	DNA replication
23	RNA polymerase ECF sigma factor	34611	35255	645	214	Transcription
24	hypothetical protein	35718	35891	174	57	Hypothetical
25	hypothetical protein	35863	36213	351	116	Hypothetical
26	hypothetical protein	36271	37017	747	248	Hypothetical
27	hypothetical protein	38547	38762	216	71	Hypothetical
28	hypothetical protein	38778	38921	144	47	Hypothetical
29	hypothetical protein	39255	39647	393	130	Hypothetical
30	hypothetical protein	39694	39870	177	58	Hypothetical
31	hypothetical protein	42657	43079	423	140	Hypothetical
32	hypothetical protein	44194	44514	321	106	Hypothetical
33	thymidylate synthase	46219	46875	657	218	Nucleotide metabolism
34	thioredoxin	46891	47166	276	91	Unknown
35	DNA-binding protein	47417	47980	564	187	Unknown
36	hypothetical protein	47973	48302	330	109	Hypothetical
37	hypothetical protein	48584	48727	144	47	Hypothetical
38	hypothetical protein	49534	50847	1314	437	Hypothetical
39	3'-5' exonuclease CDS	50849	51406	558	185	DNA replication
40	DNA primase/helicase	51400	53190	1791	596	DNA replication
41	gamma-glutamyl cyclotransferase	53410	53829	420	139	Unknown
42	hypothetical protein	54094	54300	207	68	Hypothetical
43	transcriptional regulator	54297	54539	243	80	Transcription
44	ATP-grasp enzyme	54552	55745	1194	397	Unknown
45	hypothetical protein	55748	55972	225	74	Hypothetical
46	hypothetical protein	55953	56171	219	72	Hypothetical
47	glutamine amidotransferase	56683	58635	1953	650	Unknown
48	amidoligase enzyme	58793	59896	1104	367	Unknown
49	hypothetical protein	59893	60510	618	205	Hypothetical
50	hypothetical protein	60520	61326	807	268	Hypothetical
51	hypothetical protein	61319	62290	972	323	Hypothetical
52	hypothetical protein	62301	63497	1197	398	Hypothetical
53	hypothetical protein	63509	63871	363	120	Hypothetical
54	hypothetical protein	64941	65174	234	77	Hypothetical
55	hypothetical protein	65406	65654	249	82	Hypothetical
56	hypothetical protein	67431	67730	300	99	Hypothetical
57	hypothetical protein	68587	68838	252	83	Hypothetical
58	hypothetical protein	69442	69582	141	46	Hypothetical
59	hypothetical protein	71922	72365	444	147	Hypothetical
60	hypothetical protein	72435	72644	210	69	Hypothetical
61	hypothetical protein	72641	72865	225	74	Hypothetical
62	hypothetical protein	72862	73080	219	72	Hypothetical
63	hypothetical protein	73192	74091	900	299	Hypothetical

## Sheet: Supplementary Table S5
Supplementary Table 5: Codon usage in YF01 phage and representative Kuravirus-like group phages versus the host
E coli K12					YF01						phiEco32						ES17						KBNP1711						ECBP2
Codon	AA	% of AA	Freq		Codon	AA	% of AA	Freq	Fold enrichment vs. host		Codon	AA	% of AA	Freq	Fold enrichment vs. host		Codon	AA	% of AA	Freq	Fold enrichment vs. host		Codon	AA	% of AA	Freq	Fold enrichment vs. host		Codon	AA	% of AA	Freq	Fold enrichment vs. host
GCA	A	0.212	27067		GCA	A	0.299	550	1.41038		GCA	A	0.297	544	1.40094		GCA	A	0.316	545	1.49057		GCA	A	0.3	537	1.41509		GCA	A	0.291	535	1.37264
GCC	A	0.27	34416		GCC	A	0.081	149	0.3		GCC	A	0.083	152	0.307407		GCC	A	0.076	131	0.281481		GCC	A	0.08	143	0.296296		GCC	A	0.081	150	0.3
GCG	A	0.357	45507		GCG	A	0.063	115	0.176471		GCG	A	0.062	113	0.173669		GCG	A	0.063	108	0.176471		GCG	A	0.078	139	0.218487		GCG	A	0.087	160	0.243697
GCT	A	0.161	20487		GCT	A	0.557	1024	3.45963		GCT	A	0.558	1020	3.46584		GCT	A	0.545	939	3.38509		GCT	A	0.542	971	3.36646		GCT	A	0.541	996	3.36025
TGC	C	0.558	8651		TGC	C	0.293	80	0.52509		TGC	C	0.253	70	0.453405		TGC	C	0.277	73	0.496416		TGC	C	0.258	70	0.462366		TGC	C	0.249	64	0.446237
TGT	C	0.442	6865		TGT	C	0.707	193	1.59955		TGT	C	0.747	207	1.69005		TGT	C	0.723	191	1.63575		TGT	C	0.742	201	1.67873		TGT	C	0.751	193	1.6991
GAC	D	0.374	25721		GAC	D	0.317	455	0.847594		GAC	D	0.321	465	0.858289		GAC	D	0.313	424	0.836898		GAC	D	0.313	440	0.836898		GAC	D	0.331	469	0.885027
GAT	D	0.626	43044		GAT	D	0.683	979	1.09105		GAT	D	0.679	983	1.08466		GAT	D	0.687	932	1.09744		GAT	D	0.688	968	1.09904		GAT	D	0.669	948	1.06869
GAA	E	0.691	53328		GAA	E	0.625	1009	0.904486		GAA	E	0.617	997	0.892909		GAA	E	0.624	990	0.903039		GAA	E	0.635	987	0.918958		GAA	E	0.667	1052	0.965268
GAG	E	0.309	23896		GAG	E	0.375	605	1.21359		GAG	E	0.383	618	1.23948		GAG	E	0.376	596	1.21683		GAG	E	0.365	568	1.18123		GAG	E	0.333	526	1.07767
TTC	F	0.427	22229		TTC	F	0.481	432	1.12646		TTC	F	0.509	450	1.19204		TTC	F	0.507	433	1.18735		TTC	F	0.475	420	1.11241		TTC	F	0.515	455	1.20609
TTT	F	0.573	29841		TTT	F	0.519	467	0.905759		TTT	F	0.491	434	0.856894		TTT	F	0.493	421	0.860384		TTT	F	0.525	465	0.91623		TTT	F	0.485	429	0.846422
GGA	G	0.106	10492		GGA	G	0.216	365	2.03774		GGA	G	0.208	350	1.96226		GGA	G	0.206	321	1.9434		GGA	G	0.185	293	1.74528		GGA	G	0.176	286	1.66038
GGC	G	0.406	40011		GGC	G	0.117	197	0.288177		GGC	G	0.128	215	0.315271		GGC	G	0.129	200	0.317734		GGC	G	0.108	172	0.26601		GGC	G	0.118	191	0.29064
GGG	G	0.149	14722		GGG	G	0.121	204	0.812081		GGG	G	0.12	202	0.805369		GGG	G	0.121	188	0.812081		GGG	G	0.125	199	0.838926		GGG	G	0.107	173	0.718121
GGT	G	0.338	33326		GGT	G	0.546	922	1.61538		GGT	G	0.545	918	1.61243		GGT	G	0.544	846	1.60947		GGT	G	0.582	923	1.72189		GGT	G	0.6	973	1.77515
CAC	H	0.431	13029		CAC	H	0.407	170	0.944316		CAC	H	0.425	167	0.986079		CAC	H	0.402	163	0.932715		CAC	H	0.472	184	1.09513		CAC	H	0.439	184	1.01856
CAT	H	0.569	17227		CAT	H	0.593	248	1.04218		CAT	H	0.575	226	1.01054		CAT	H	0.598	242	1.05097		CAT	H	0.528	206	0.927944		CAT	H	0.561	235	0.98594
ATA	I	0.07	5592		ATA	I	0.119	160	1.7		ATA	I	0.119	157	1.7		ATA	I	0.118	150	1.68571		ATA	I	0.107	137	1.52857		ATA	I	0.099	128	1.41429
ATC	I	0.422	33903		ATC	I	0.354	477	0.838863		ATC	I	0.348	460	0.824645		ATC	I	0.344	436	0.815166		ATC	I	0.37	472	0.876777		ATC	I	0.351	454	0.831754
ATT	I	0.509	40911		ATT	I	0.527	709	1.03536		ATT	I	0.533	705	1.04715		ATT	I	0.538	682	1.05697		ATT	I	0.523	668	1.0275		ATT	I	0.551	713	1.08251
AAA	K	0.767	45199		AAA	K	0.525	774	0.684485		AAA	K	0.533	770	0.694915		AAA	K	0.526	726	0.685789		AAA	K	0.538	752	0.701434		AAA	K	0.539	759	0.702738
AAG	K	0.233	13726		AAG	K	0.475	701	2.03863		AAG	K	0.467	675	2.00429		AAG	K	0.474	655	2.03433		AAG	K	0.462	645	1.98283		AAG	K	0.461	649	1.97854
CTA	L	0.036	5203		CTA	L	0.111	190	3.08333		CTA	L	0.113	192	3.13889		CTA	L	0.111	183	3.08333		CTA	L	0.106	176	2.94444		CTA	L	0.108	183	3
CTC	L	0.105	14952		CTC	L	0.099	170	0.942857		CTC	L	0.102	173	0.971429		CTC	L	0.091	150	0.866667		CTC	L	0.105	174	1		CTC	L	0.105	179	1
CTG	L	0.499	71305		CTG	L	0.184	316	0.368737		CTG	L	0.189	321	0.378758		CTG	L	0.186	306	0.372745		CTG	L	0.206	341	0.412826		CTG	L	0.208	353	0.416834
CTT	L	0.103	14728		CTT	L	0.232	398	2.25243		CTT	L	0.223	380	2.16505		CTT	L	0.237	389	2.30097		CTT	L	0.228	377	2.21359		CTT	L	0.231	393	2.24272
TTA	L	0.129	18505		TTA	L	0.208	357	1.6124		TTA	L	0.212	361	1.64341		TTA	L	0.217	356	1.68217		TTA	L	0.205	339	1.58915		TTA	L	0.191	325	1.48062
TTG	L	0.128	18301		TTG	L	0.166	284	1.29688		TTG	L	0.161	274	1.25781		TTG	L	0.158	260	1.23438		TTG	L	0.15	249	1.17188		TTG	L	0.156	265	1.21875
ATG	M	1	37390		ATG	M	1	627	1		ATG	M	1	639	1		ATG	M	1	622	1		ATG	M	1	605	1		ATG	M	1	607	1
AAC	N	0.553	29045		AAC	N	0.547	735	0.98915		AAC	N	0.531	695	0.960217		AAC	N	0.516	638	0.933092		AAC	N	0.544	690	0.983725		AAC	N	0.531	660	0.960217
AAT	N	0.447	23488		AAT	N	0.453	609	1.01342		AAT	N	0.469	615	1.04922		AAT	N	0.484	599	1.08277		AAT	N	0.456	578	1.02013		AAT	N	0.469	582	1.04922
CCA	P	0.19	11274		CCA	P	0.268	233	1.41053		CCA	P	0.255	215	1.34211		CCA	P	0.246	200	1.29474		CCA	P	0.263	219	1.38421		CCA	P	0.252	216	1.32632
CCC	P	0.123	7292		CCC	P	0.05	43	0.406504		CCC	P	0.059	50	0.479675		CCC	P	0.063	51	0.512195		CCC	P	0.048	40	0.390244		CCC	P	0.057	49	0.463415
CCG	P	0.529	31344		CCG	P	0.144	125	0.272212		CCG	P	0.143	120	0.270321		CCG	P	0.15	122	0.283554		CCG	P	0.131	109	0.247637		CCG	P	0.144	123	0.272212
CCT	P	0.157	9308		CCT	P	0.538	467	3.42675		CCT	P	0.543	457	3.4586		CCT	P	0.542	441	3.45223		CCT	P	0.558	465	3.55414		CCT	P	0.547	468	3.48408
CAA	Q	0.347	20628		CAA	Q	0.518	512	1.4928		CAA	Q	0.495	483	1.42651		CAA	Q	0.522	484	1.50432		CAA	Q	0.495	455	1.42651		CAA	Q	0.514	480	1.48127
CAG	Q	0.653	38834		CAG	Q	0.482	477	0.738132		CAG	Q	0.505	492	0.773354		CAG	Q	0.478	443	0.732006		CAG	Q	0.505	465	0.773354		CAG	Q	0.486	453	0.744257
AGA	R	0.036	2629		AGA	R	0.202	244	5.61111		AGA	R	0.194	231	5.38889		AGA	R	0.19	218	5.27778		AGA	R	0.18	212	5		AGA	R	0.158	191	4.38889
AGG	R	0.02	1458		AGG	R	0.08	97	4		AGG	R	0.081	96	4.05		AGG	R	0.077	89	3.85		AGG	R	0.062	73	3.1		AGG	R	0.048	58	2.4
CGA	R	0.063	4682		CGA	R	0.129	156	2.04762		CGA	R	0.122	145	1.93651		CGA	R	0.133	153	2.11111		CGA	R	0.13	153	2.06349		CGA	R	0.13	157	2.06349
CGC	R	0.401	29647		CGC	R	0.099	120	0.246883		CGC	R	0.097	115	0.241895		CGC	R	0.103	118	0.256858		CGC	R	0.096	113	0.239401		CGC	R	0.099	120	0.246883
CGG	R	0.097	7131		CGG	R	0.027	33	0.278351		CGG	R	0.032	38	0.329897		CGG	R	0.037	42	0.381443		CGG	R	0.03	36	0.309278		CGG	R	0.032	39	0.329897
CGT	R	0.384	28337		CGT	R	0.462	559	1.20312		CGT	R	0.474	564	1.23438		CGT	R	0.461	530	1.20052		CGT	R	0.503	594	1.3099		CGT	R	0.533	644	1.38802
AGC	S	0.278	21578		AGC	S	0.117	185	0.420863		AGC	S	0.122	193	0.438849		AGC	S	0.114	172	0.410072		AGC	S	0.119	181	0.428058		AGC	S	0.11	173	0.395683
AGT	S	0.15	11643		AGT	S	0.205	323	1.36667		AGT	S	0.189	298	1.26		AGT	S	0.213	322	1.42		AGT	S	0.204	311	1.36		AGT	S	0.199	311	1.32667
TCA	S	0.122	9456		TCA	S	0.165	261	1.35246		TCA	S	0.172	271	1.40984		TCA	S	0.164	248	1.34426		TCA	S	0.163	248	1.33607		TCA	S	0.163	255	1.33607
TCC	S	0.149	11560		TCC	S	0.101	160	0.677852		TCC	S	0.096	152	0.644295		TCC	S	0.103	155	0.691275		TCC	S	0.088	134	0.590604		TCC	S	0.087	136	0.583893
TCG	S	0.154	11948		TCG	S	0.032	51	0.207792		TCG	S	0.032	50	0.207792		TCG	S	0.041	62	0.266234		TCG	S	0.036	55	0.233766		TCG	S	0.038	60	0.246753
TCT	S	0.146	11304		TCT	S	0.379	598	2.59589		TCT	S	0.389	613	2.66438		TCT	S	0.366	553	2.50685		TCT	S	0.39	595	2.67123		TCT	S	0.403	631	2.76027
ACA	T	0.129	9276		ACA	T	0.302	421	2.34109		ACA	T	0.288	377	2.23256		ACA	T	0.308	398	2.3876		ACA	T	0.322	420	2.49612		ACA	T	0.298	400	2.31008
ACC	T	0.438	31532		ACC	T	0.156	217	0.356164		ACC	T	0.157	205	0.358447		ACC	T	0.163	211	0.372146		ACC	T	0.166	216	0.378995		ACC	T	0.174	233	0.39726
ACG	T	0.268	19321		ACG	T	0.087	122	0.324627		ACG	T	0.078	102	0.291045		ACG	T	0.078	101	0.291045		ACG	T	0.087	113	0.324627		ACG	T	0.079	106	0.294776
ACT	T	0.166	11930		ACT	T	0.455	635	2.74096		ACT	T	0.477	625	2.87349		ACT	T	0.45	581	2.71084		ACT	T	0.425	554	2.56024		ACT	T	0.449	602	2.70482
GTA	V	0.154	14643		GTA	V	0.289	471	1.87662		GTA	V	0.293	462	1.9026		GTA	V	0.296	444	1.92208		GTA	V	0.26	412	1.68831		GTA	V	0.257	395	1.66883
GTC	V	0.216	20535		GTC	V	0.102	166	0.472222		GTC	V	0.103	162	0.476852		GTC	V	0.109	164	0.50463		GTC	V	0.109	172	0.50463		GTC	V	0.106	163	0.490741
GTG	V	0.371	35330		GTG	V	0.15	245	0.404313		GTG	V	0.144	228	0.38814		GTG	V	0.155	233	0.41779		GTG	V	0.163	258	0.439353		GTG	V	0.171	262	0.460916
GTT	V	0.259	24604		GTT	V	0.46	750	1.77606		GTT	V	0.46	727	1.77606		GTT	V	0.439	659	1.69498		GTT	V	0.468	741	1.80695		GTT	V	0.465	714	1.79537
TGG	W	1	20395		TGG	W	1	337	1		TGG	W	1	340	1		TGG	W	1	320	1		TGG	W	1	323	1		TGG	W	1	334	1
TAC	Y	0.432	16386		TAC	Y	0.375	300	0.868056		TAC	Y	0.374	298	0.865741		TAC	Y	0.366	286	0.847222		TAC	Y	0.382	301	0.884259		TAC	Y	0.336	272	0.777778
TAT	Y	0.568	21526		TAT	Y	0.625	501	1.10035		TAT	Y	0.626	499	1.10211		TAT	Y	0.634	495	1.1162		TAT	Y	0.618	487	1.08803		TAT	Y	0.664	538	1.16901
TAA	*	0.64	2763		TAA	*	0.645	78	1.00781		TAA	*	0.664	83	1.0375		TAA	*	0.587	71	0.917187		TAA	*	0.648	81	1.0125		TAA	*	0.689	82	1.07656
TAG	*	0.071	306		TAG	*	0.091	11	1.28169		TAG	*	0.104	13	1.46479		TAG	*	0.132	16	1.85915		TAG	*	0.104	13	1.46479		TAG	*	0.059	7	0.830986
TGA	*	0.29	1251		TGA	*	0.264	32	0.910345		TGA	*	0.232	29	0.8		TGA	*	0.281	34	0.968966		TGA	*	0.248	31	0.855172		TGA	*	0.252	30	0.868966

## Sheet: Supplementary Table S6
Supplementary Table 6: ClustalW protein sequence identity matrices and average calculations for core proteome.
terminase large subunit
	KF981730.1 - hypothetical protein translation	MG748548.1 - hypothetical protein translation	MG673519.1 - hypothetical protein translation	LC553735.1 - hypothetical protein translation	MZ648214.1 - hypothetical protein translation	MW741821.1 - hypothetical protein translation	KP308307.1 - hypothetical protein translation	MN045231.1 - hypothetical protein translation	MT129655.1 - hypothetical protein translation	EU330206.1 - hypothetical protein translation	JX867715.1 - hypothetical protein translation	MN148435.1 - hypothetical protein translation	MZ234028.1 - hypothetical protein translation	MT129653.1 - hypothetical protein translation	OQ025076 - hypothetical protein translation	KM044272.1 - hypothetical protein translation	MK373770.1 - hypothetical protein translation	MN508615.2 - hypothetical protein translation	MT127620.1 - hypothetical protein translation	MT446386.1 - hypothetical protein translation	MT446410.1 - hypothetical protein translation	LC553734.1 - hypothetical protein translation	MK310183.1 - hypothetical protein translation	MZ234015.1 - hypothetical protein translation	MZ234017.1 - hypothetical protein translation	MZ342906.1 - hypothetical protein translation	MZ398243.1 - hypothetical protein translation	OK148440.1 - hypothetical protein translation	JX415536.1 - hypothetical protein translation	MT446407.1 - hypothetical protein translation	MT446413.1 - hypothetical protein translation	MT446414.1 - hypothetical protein translation
KF981730.1 - hypothetical protein translation	100	99.2	91.8	91.8	91.2	91.4	91.4	91.4	91.4	91.6	91.4	91.4	92.2	91.6	91.6	92	92	92	92	92	91.8	93.6	93	93	93	93	93	93.4	92.8	92.2	92.4	92.4	Average	95.9609
MG748548.1 - hypothetical protein translation	99.2	100	91.6	91.6	91	91.2	91.2	91.2	91.2	91.4	91.2	91.2	92	91.4	91.4	91.8	91.8	91.8	91.8	91.8	91.6	93.4	92.8	92.8	92.8	92.8	92.8	93.2	92.6	92	92.2	92.2
MG673519.1 - hypothetical protein translation	91.8	91.6	100	98.2	98.6	98.8	98.8	98.8	98.8	98.8	98.6	98.6	98.8	99.2	99.2	98.8	98.8	98.8	98.8	98.8	99	94.7	94.2	94.2	94.2	94.2	94.2	94.2	92.8	93.6	93.8	93.8
LC553735.1 - hypothetical protein translation	91.8	91.6	98.2	100	99.2	99.4	99.4	99.4	99.4	99.4	99.6	99.6	99.4	99	99	99.4	99.4	99.4	99.4	99.4	99.2	94.3	93.8	93.8	93.8	93.8	93.8	93.8	92.4	93.2	93.4	93.4
MZ648214.1 - hypothetical protein translation	91.2	91	98.6	99.2	100	99.8	99.4	99.4	99.4	99.4	99.6	99.6	99	99.4	99.4	99	99	99	99	99	99.2	94	93.4	93.4	93.4	93.4	93.4	93.4	92	93.2	93.4	93.4
MW741821.1 - hypothetical protein translation	91.4	91.2	98.8	99.4	99.8	100	99.6	99.6	99.6	99.6	99.8	99.8	99.2	99.6	99.6	99.2	99.2	99.2	99.2	99.2	99.4	94.2	93.6	93.6	93.6	93.6	93.6	93.6	92.2	93.4	93.6	93.6
KP308307.1 - hypothetical protein translation	91.4	91.2	98.8	99.4	99.4	99.6	100	100	100	99.6	99.8	99.8	98.8	99.6	99.6	99.2	99.2	99.2	99.2	99.2	99.4	94.2	93.6	93.6	93.6	93.6	93.6	93.6	92.6	93.4	93.6	93.6
MN045231.1 - hypothetical protein translation	91.4	91.2	98.8	99.4	99.4	99.6	100	100	100	99.6	99.8	99.8	98.8	99.6	99.6	99.2	99.2	99.2	99.2	99.2	99.4	94.2	93.6	93.6	93.6	93.6	93.6	93.6	92.6	93.4	93.6	93.6
MT129655.1 - hypothetical protein translation	91.4	91.2	98.8	99.4	99.4	99.6	100	100	100	99.6	99.8	99.8	98.8	99.6	99.6	99.2	99.2	99.2	99.2	99.2	99.4	94.2	93.6	93.6	93.6	93.6	93.6	93.6	92.6	93.4	93.6	93.6
EU330206.1 - hypothetical protein translation	91.6	91.4	98.8	99.4	99.4	99.6	99.6	99.6	99.6	100	99.8	99.8	99.2	99.2	99.2	98.8	98.8	98.8	98.8	98.8	99	94.2	93.6	93.6	93.6	93.6	93.6	93.6	92.6	93.4	93.6	93.6
JX867715.1 - hypothetical protein translation	91.4	91.2	98.6	99.6	99.6	99.8	99.8	99.8	99.8	99.8	100	100	99	99.4	99.4	99	99	99	99	99	99.2	94	93.4	93.4	93.4	93.4	93.4	93.4	92.4	93.2	93.4	93.4
MN148435.1 - hypothetical protein translation	91.4	91.2	98.6	99.6	99.6	99.8	99.8	99.8	99.8	99.8	100	100	99	99.4	99.4	99	99	99	99	99	99.2	94	93.4	93.4	93.4	93.4	93.4	93.4	92.4	93.2	93.4	93.4
MZ234028.1 - hypothetical protein translation	92.2	92	98.8	99.4	99	99.2	98.8	98.8	98.8	99.2	99	99	100	99.2	99.2	99.6	99.6	99.6	99.6	99.6	99.4	94.9	94.3	94.3	94.3	94.3	94.3	94.3	92.6	93.4	93.6	93.6
MT129653.1 - hypothetical protein translation	91.6	91.4	99.2	99	99.4	99.6	99.6	99.6	99.6	99.2	99.4	99.4	99.2	100	100	99.6	99.6	99.6	99.6	99.6	99.8	94.5	94	94	94	94	94	94	92.6	93.4	93.6	93.6
OQ025076 - hypothetical protein translation	91.6	91.4	99.2	99	99.4	99.6	99.6	99.6	99.6	99.2	99.4	99.4	99.2	100	100	99.6	99.6	99.6	99.6	99.6	99.8	94.5	94	94	94	94	94	94	92.6	93.4	93.6	93.6
KM044272.1 - hypothetical protein translation	92	91.8	98.8	99.4	99	99.2	99.2	99.2	99.2	98.8	99	99	99.6	99.6	99.6	100	100	100	100	100	99.8	94.9	94.3	94.3	94.3	94.3	94.3	94.3	92.6	93.4	93.6	93.6
MK373770.1 - hypothetical protein translation	92	91.8	98.8	99.4	99	99.2	99.2	99.2	99.2	98.8	99	99	99.6	99.6	99.6	100	100	100	100	100	99.8	94.9	94.3	94.3	94.3	94.3	94.3	94.3	92.6	93.4	93.6	93.6
MN508615.2 - hypothetical protein translation	92	91.8	98.8	99.4	99	99.2	99.2	99.2	99.2	98.8	99	99	99.6	99.6	99.6	100	100	100	100	100	99.8	94.9	94.3	94.3	94.3	94.3	94.3	94.3	92.6	93.4	93.6	93.6
MT127620.1 - hypothetical protein translation	92	91.8	98.8	99.4	99	99.2	99.2	99.2	99.2	98.8	99	99	99.6	99.6	99.6	100	100	100	100	100	99.8	94.9	94.3	94.3	94.3	94.3	94.3	94.3	92.6	93.4	93.6	93.6
MT446386.1 - hypothetical protein translation	92	91.8	98.8	99.4	99	99.2	99.2	99.2	99.2	98.8	99	99	99.6	99.6	99.6	100	100	100	100	100	99.8	94.9	94.3	94.3	94.3	94.3	94.3	94.3	92.6	93.4	93.6	93.6
MT446410.1 - hypothetical protein translation	91.8	91.6	99	99.2	99.2	99.4	99.4	99.4	99.4	99	99.2	99.2	99.4	99.8	99.8	99.8	99.8	99.8	99.8	99.8	100	94.7	94.2	94.2	94.2	94.2	94.2	94.2	92.8	93.6	93.8	93.8
LC553734.1 - hypothetical protein translation	93.6	93.4	94.7	94.3	94	94.2	94.2	94.2	94.2	94.2	94	94	94.9	94.5	94.5	94.9	94.9	94.9	94.9	94.9	94.7	100	99.4	99.4	99.4	99.4	99.4	99	94.9	94.9	95.1	95.1
MK310183.1 - hypothetical protein translation	93	92.8	94.2	93.8	93.4	93.6	93.6	93.6	93.6	93.6	93.4	93.4	94.3	94	94	94.3	94.3	94.3	94.3	94.3	94.2	99.4	100	100	100	100	100	99.6	94.5	94.3	94.5	94.5
MZ234015.1 - hypothetical protein translation	93	92.8	94.2	93.8	93.4	93.6	93.6	93.6	93.6	93.6	93.4	93.4	94.3	94	94	94.3	94.3	94.3	94.3	94.3	94.2	99.4	100	100	100	100	100	99.6	94.5	94.3	94.5	94.5
MZ234017.1 - hypothetical protein translation	93	92.8	94.2	93.8	93.4	93.6	93.6	93.6	93.6	93.6	93.4	93.4	94.3	94	94	94.3	94.3	94.3	94.3	94.3	94.2	99.4	100	100	100	100	100	99.6	94.5	94.3	94.5	94.5
MZ342906.1 - hypothetical protein translation	93	92.8	94.2	93.8	93.4	93.6	93.6	93.6	93.6	93.6	93.4	93.4	94.3	94	94	94.3	94.3	94.3	94.3	94.3	94.2	99.4	100	100	100	100	100	99.6	94.5	94.3	94.5	94.5
MZ398243.1 - hypothetical protein translation	93	92.8	94.2	93.8	93.4	93.6	93.6	93.6	93.6	93.6	93.4	93.4	94.3	94	94	94.3	94.3	94.3	94.3	94.3	94.2	99.4	100	100	100	100	100	99.6	94.5	94.3	94.5	94.5
OK148440.1 - hypothetical protein translation	93.4	93.2	94.2	93.8	93.4	93.6	93.6	93.6	93.6	93.6	93.4	93.4	94.3	94	94	94.3	94.3	94.3	94.3	94.3	94.2	99	99.6	99.6	99.6	99.6	99.6	100	94.9	94.3	94.5	94.5
JX415536.1 - hypothetical protein translation	92.8	92.6	92.8	92.4	92	92.2	92.6	92.6	92.6	92.6	92.4	92.4	92.6	92.6	92.6	92.6	92.6	92.6	92.6	92.6	92.8	94.9	94.5	94.5	94.5	94.5	94.5	94.9	100	97.1	97.3	97.3
MT446407.1 - hypothetical protein translation	92.2	92	93.6	93.2	93.2	93.4	93.4	93.4	93.4	93.4	93.2	93.2	93.4	93.4	93.4	93.4	93.4	93.4	93.4	93.4	93.6	94.9	94.3	94.3	94.3	94.3	94.3	94.3	97.1	100	99.8	99.8
MT446413.1 - hypothetical protein translation	92.4	92.2	93.8	93.4	93.4	93.6	93.6	93.6	93.6	93.6	93.4	93.4	93.6	93.6	93.6	93.6	93.6	93.6	93.6	93.6	93.8	95.1	94.5	94.5	94.5	94.5	94.5	94.5	97.3	99.8	100	100
MT446414.1 - hypothetical protein translation	92.4	92.2	93.8	93.4	93.4	93.6	93.6	93.6	93.6	93.6	93.4	93.4	93.6	93.6	93.6	93.6	93.6	93.6	93.6	93.6	93.8	95.1	94.5	94.5	94.5	94.5	94.5	94.5	97.3	99.8	100	100
portal protein
	MG673519.1 translation	MN045231.1 translation	EU330206.1 translation	MN148435.1 translation	KP308307.1 translation	JX867715.1 translation	LC553735.1 - portal protein translation	MT129655.1 translation	OQ025076 - portal protein translation	MK373770.1 translation	MZ648214.1 translation	MT127620.1 translation	MW741821.1 translation	MT446386.1 - portal protein translation	MZ234028.1 translation	MT129653.1 translation	KM044272.1 translation	MT446410.1 translation	MN508615.2 translation	MG748548.1 translation	KF981730.1 translation	MZ398243.1 translation	OK148440.1 translation	MZ342906.1 translation	MZ234017.1 translation	MZ234015.1 translation	MK310183.1 translation	LC553734.1 - portal protein translation	JX415536.1 translation	MT446407.1 - portal protein translation	MT446413.1 translation	MT446414.1 - portal protein translation
MG673519.1 translation	100	99.2	99.1	99.1	98.9	98.9	98.4	98.8	99.1	98.5	98.9	98.8	98.8	98.8	99.1	99.1	99.1	98.9	98.9	93	93.2	93	93	93.2	93.2	93.2	93.3	93	91.8	92.2	92.4	92.2	Average	95.851
MN045231.1 translation	99.2	100	99.9	99.6	99.3	99.3	98.9	98.9	99.2	98.8	99.1	98.9	99.2	98.9	99.2	99.2	99.2	99.1	99.1	93.3	93.4	93	93	93.2	93.2	93.2	93.3	93	92.1	92.5	92.4	92.5
EU330206.1 translation	99.1	99.9	100	99.7	99.5	99.5	99.1	99.1	99.1	98.9	98.9	98.8	99.1	99.1	99.1	99.1	99.1	99.2	99.2	93.2	93.3	93.2	93.2	93.3	93.3	93.3	93.4	93.2	92.2	92.6	92.5	92.6
MN148435.1 translation	99.1	99.6	99.7	100	99.7	99.7	98.8	99.1	99.1	98.9	98.9	98.8	99.1	99.1	99.1	99.1	99.1	99.2	99.2	93	93.2	93	93	93.2	93.2	93.2	93.3	93	92.1	92.6	92.5	92.6
KP308307.1 translation	98.9	99.3	99.5	99.7	100	100	98.5	99.1	99.3	98.7	98.8	98.7	98.9	98.9	98.9	98.9	98.9	99.1	99.1	93	93.2	93	93	93.2	93.2	93.2	93.3	93	92.1	92.6	92.5	92.6
JX867715.1 translation	98.9	99.3	99.5	99.7	100	100	98.5	99.1	99.3	98.7	98.8	98.7	98.9	98.9	98.9	98.9	98.9	99.1	99.1	93	93.2	93	93	93.2	93.2	93.2	93.3	93	92.1	92.6	92.5	92.6
LC553735.1 - portal protein translation	98.4	98.9	99.1	98.8	98.5	98.5	100	98.9	98.9	98.8	98.5	98.7	98.7	98.9	98.9	98.9	98.9	99.1	99.1	93.2	93.3	92.9	92.9	93	93	93	93.2	92.9	92.2	92.6	92.5	92.6
MT129655.1 translation	98.8	98.9	99.1	99.1	99.1	99.1	98.9	100	99.5	99.1	98.9	99.1	99.1	99.3	99.3	99.3	99.3	99.5	99.5	93.3	93.4	93.3	93.3	93.4	93.4	93.4	93.6	93.3	92.6	92.8	92.6	92.8
OQ025076 - portal protein translation	99.1	99.2	99.1	99.1	99.3	99.3	98.9	99.5	100	99.1	99.2	99.3	99.3	99.3	99.6	99.6	99.6	99.5	99.5	93.4	93.6	93.2	93.2	93.3	93.3	93.3	93.4	93.2	92.2	92.6	92.5	92.6
MK373770.1 translation	98.5	98.8	98.9	98.9	98.7	98.7	98.8	99.1	99.1	100	99.2	99.3	99.3	99.6	99.3	99.3	99.3	99.5	99.5	93.2	93.3	92.9	92.9	93	93	93	93.2	92.9	92.1	92.4	92.2	92.4
MZ648214.1 translation	98.9	99.1	98.9	98.9	98.8	98.8	98.5	98.9	99.2	99.2	100	99.6	99.6	99.6	99.6	99.6	99.6	99.5	99.5	93.2	93.3	92.9	92.9	93	93	93	93.2	92.9	92.1	92.4	92.2	92.4
MT127620.1 translation	98.8	98.9	98.8	98.8	98.7	98.7	98.7	99.1	99.3	99.3	99.6	100	99.7	99.7	99.7	99.7	99.7	99.6	99.6	93.3	93.4	93	93	93.2	93.2	93.2	93.3	93	92.2	92.8	92.6	92.8
MW741821.1 translation	98.8	99.2	99.1	99.1	98.9	98.9	98.7	99.1	99.3	99.3	99.6	99.7	100	99.7	99.7	99.7	99.7	99.6	99.6	93.3	93.4	93	93	93.2	93.2	93.2	93.3	93	92.2	92.5	92.4	92.5
MT446386.1 - portal protein translation	98.8	98.9	99.1	99.1	98.9	98.9	98.9	99.3	99.3	99.6	99.6	99.7	99.7	100	99.7	99.7	99.7	99.9	99.9	93.3	93.4	93.3	93.3	93.4	93.4	93.4	93.6	93.3	92.5	92.8	92.6	92.8
MZ234028.1 translation	99.1	99.2	99.1	99.1	98.9	98.9	98.9	99.3	99.6	99.3	99.6	99.7	99.7	99.7	100	100	100	99.9	99.9	93.6	93.7	93.3	93.3	93.4	93.4	93.4	93.6	93.3	92.5	92.8	92.6	92.8
MT129653.1 translation	99.1	99.2	99.1	99.1	98.9	98.9	98.9	99.3	99.6	99.3	99.6	99.7	99.7	99.7	100	100	100	99.9	99.9	93.6	93.7	93.3	93.3	93.4	93.4	93.4	93.6	93.3	92.5	92.8	92.6	92.8
KM044272.1 translation	99.1	99.2	99.1	99.1	98.9	98.9	98.9	99.3	99.6	99.3	99.6	99.7	99.7	99.7	100	100	100	99.9	99.9	93.6	93.7	93.3	93.3	93.4	93.4	93.4	93.6	93.3	92.5	92.8	92.6	92.8
MT446410.1 translation	98.9	99.1	99.2	99.2	99.1	99.1	99.1	99.5	99.5	99.5	99.5	99.6	99.6	99.9	99.9	99.9	99.9	100	100	93.4	93.6	93.4	93.4	93.6	93.6	93.6	93.7	93.4	92.6	92.9	92.8	92.9
MN508615.2 translation	98.9	99.1	99.2	99.2	99.1	99.1	99.1	99.5	99.5	99.5	99.5	99.6	99.6	99.9	99.9	99.9	99.9	100	100	93.4	93.6	93.4	93.4	93.6	93.6	93.6	93.7	93.4	92.6	92.9	92.8	92.9
MG748548.1 translation	93	93.3	93.2	93	93	93	93.2	93.3	93.4	93.2	93.2	93.3	93.3	93.3	93.6	93.6	93.6	93.4	93.4	100	99.1	94.1	94.1	94.2	94.2	94.2	93.8	93.6	92.8	93.8	93.6	93.7
KF981730.1 translation	93.2	93.4	93.3	93.2	93.2	93.2	93.3	93.4	93.6	93.3	93.3	93.4	93.4	93.4	93.7	93.7	93.7	93.6	93.6	99.1	100	94.8	94.8	94.9	94.9	94.9	94.2	94	93.3	94.4	94.1	94.2
MZ398243.1 translation	93	93	93.2	93	93	93	92.9	93.3	93.2	92.9	92.9	93	93	93.3	93.3	93.3	93.3	93.4	93.4	94.1	94.8	100	99.7	99.9	99.9	99.9	99.2	98.9	94.5	95.9	96.1	96
OK148440.1 translation	93	93	93.2	93	93	93	92.9	93.3	93.2	92.9	92.9	93	93	93.3	93.3	93.3	93.3	93.4	93.4	94.1	94.8	99.7	100	99.9	99.9	99.9	99.2	98.9	94.5	95.9	96.1	96
MZ342906.1 translation	93.2	93.2	93.3	93.2	93.2	93.2	93	93.4	93.3	93	93	93.2	93.2	93.4	93.4	93.4	93.4	93.6	93.6	94.2	94.9	99.9	99.9	100	100	100	99.3	99.1	94.6	96	96.3	96.1
MZ234017.1 translation	93.2	93.2	93.3	93.2	93.2	93.2	93	93.4	93.3	93	93	93.2	93.2	93.4	93.4	93.4	93.4	93.6	93.6	94.2	94.9	99.9	99.9	100	100	100	99.3	99.1	94.6	96	96.3	96.1
MZ234015.1 translation	93.2	93.2	93.3	93.2	93.2	93.2	93	93.4	93.3	93	93	93.2	93.2	93.4	93.4	93.4	93.4	93.6	93.6	94.2	94.9	99.9	99.9	100	100	100	99.3	99.1	94.6	96	96.3	96.1
MK310183.1 translation	93.3	93.3	93.4	93.3	93.3	93.3	93.2	93.6	93.4	93.2	93.2	93.3	93.3	93.6	93.6	93.6	93.6	93.7	93.7	93.8	94.2	99.2	99.2	99.3	99.3	99.3	100	99.7	94.8	96.1	96.4	96.3
LC553734.1 - portal protein translation	93	93	93.2	93	93	93	92.9	93.3	93.2	92.9	92.9	93	93	93.3	93.3	93.3	93.3	93.4	93.4	93.6	94	98.9	98.9	99.1	99.1	99.1	99.7	100	94.5	95.9	96.1	96
JX415536.1 translation	91.8	92.1	92.2	92.1	92.1	92.1	92.2	92.6	92.2	92.1	92.1	92.2	92.2	92.5	92.5	92.5	92.5	92.6	92.6	92.8	93.3	94.5	94.5	94.6	94.6	94.6	94.8	94.5	100	96.7	96.4	96.5
MT446407.1 - portal protein translation	92.2	92.5	92.6	92.6	92.6	92.6	92.6	92.8	92.6	92.4	92.4	92.8	92.5	92.8	92.8	92.8	92.8	92.9	92.9	93.8	94.4	95.9	95.9	96	96	96	96.1	95.9	96.7	100	99.7	99.9
MT446413.1 translation	92.4	92.4	92.5	92.5	92.5	92.5	92.5	92.6	92.5	92.2	92.2	92.6	92.4	92.6	92.6	92.6	92.6	92.8	92.8	93.6	94.1	96.1	96.1	96.3	96.3	96.3	96.4	96.1	96.4	99.7	100	99.9
MT446414.1 - portal protein translation	92.2	92.5	92.6	92.6	92.6	92.6	92.6	92.8	92.6	92.4	92.4	92.8	92.5	92.8	92.8	92.8	92.8	92.9	92.9	93.7	94.2	96	96	96.1	96.1	96.1	96.3	96	96.5	99.9	99.9	100
major capsid protein
	MZ342906.1 - major head protein translation	MZ234015.1 - major head protein translation	MZ234017.1 - major head protein translation	MZ398243.1 - major head protein translation	OK148440.1 - major head protein translation	LC553734.1 (reversed) - major head protein translation	MK310183.1 - major head protein translation	KF981730.1 - major head protein translation	MG748548.1 - major head protein translation	MG673519.1 - major head protein translation	JX415536.1 - major head protein translation	MT446407.1 (reversed) - major head protein translation	MT446413.1 - major head protein translation	MT446414.1 (reversed) - major head protein translation	MT129655.1 - major head protein translation	JX867715.1 - major head protein translation	KP308307.1 - major head protein translation	OQ025076 (reversed) - major head protein translation	LC553735.1 (reversed) - major head protein translation	MN045231.1 - major head protein translation	MK373770.1 - major head protein translation	MT446410.1 - major head protein translation	MW741821.1 - major head protein translation	MT129653.1 - major head protein translation	EU330206.1 - major head protein translation	MN148435.1 - major head protein translation	MT127620.1 - major head protein translation	MT446386.1 (reversed) - major head protein translation	MZ648214.1 - major head protein translation	MZ234028.1 - major head protein translation	KM044272.1 - major head protein translation	MN508615.2 - major head protein translation
MZ342906.1 - major head protein translation	100	99.7	99.7	99.7	99.7	99.4	99.7	91.6	92.1	92.6	93.8	94.1	93.8	93.8	91.5	92.4	92.1	92.6	93.2	93.2	93.5	94.3	94.3	94.1	94.1	94.1	93.8	93.8	93.8	93.8	93.2	93.5	Average	95.5836
MZ234015.1 - major head protein translation	99.7	100	100	100	100	99.4	99.7	91.6	91.9	92.6	93.8	93.8	94.1	93.8	91.8	92.1	91.8	92.9	93.5	93.5	93.8	94.1	94.1	93.8	94.3	94.3	94.1	94.1	94.1	93.5	93.5	93.8
MZ234017.1 - major head protein translation	99.7	100	100	100	100	99.4	99.7	91.6	91.9	92.6	93.8	93.8	94.1	93.8	91.8	92.1	91.8	92.9	93.5	93.5	93.8	94.1	94.1	93.8	94.3	94.3	94.1	94.1	94.1	93.5	93.5	93.8
MZ398243.1 - major head protein translation	99.7	100	100	100	100	99.4	99.7	91.6	91.9	92.6	93.8	93.8	94.1	93.8	91.8	92.1	91.8	92.9	93.5	93.5	93.8	94.1	94.1	93.8	94.3	94.3	94.1	94.1	94.1	93.5	93.5	93.8
OK148440.1 - major head protein translation	99.7	100	100	100	100	99.4	99.7	91.6	91.9	92.6	93.8	93.8	94.1	93.8	91.8	92.1	91.8	92.9	93.5	93.5	93.8	94.1	94.1	93.8	94.3	94.3	94.1	94.1	94.1	93.5	93.5	93.8
LC553734.1 (reversed) - major head protein translation	99.4	99.4	99.4	99.4	99.4	100	99.7	91.3	91.6	92.6	93.5	93.5	93.5	93.5	91.2	91.8	91.5	92.4	92.9	92.9	93.2	93.8	93.8	93.5	93.8	93.8	93.5	93.5	93.5	93.2	92.9	93.2
MK310183.1 - major head protein translation	99.7	99.7	99.7	99.7	99.7	99.7	100	91.6	91.9	92.4	93.8	93.8	93.8	93.8	91.5	92.1	91.8	92.7	93.2	93.2	93.5	94.1	94.1	93.8	94.1	94.1	93.8	93.8	93.8	93.5	93.2	93.5
KF981730.1 - major head protein translation	91.6	91.6	91.6	91.6	91.6	91.3	91.6	100	96.9	91	93	93.8	93.8	94.7	94.1	93.8	93.5	93.5	93.5	93.5	93.3	93.3	93.3	93.3	93.3	93.3	93.3	93.3	93.3	93.3	93.5	93.3
MG748548.1 - major head protein translation	92.1	91.9	91.9	91.9	91.9	91.6	91.9	96.9	100	91.6	91.3	95	94.7	94.7	93.3	93.6	93.3	93.8	94.1	94.1	93.8	94.1	94.1	94.1	93.8	93.8	93.8	93.8	93.8	93.5	93	93.3
MG673519.1 - major head protein translation	92.6	92.6	92.6	92.6	92.6	92.6	92.4	91	91.6	100	90.9	93.2	93.5	93.8	94.6	93.5	93.2	95.5	96	95.8	95.2	95.2	95.2	95.2	95.2	94.9	95.2	95.2	95.2	94.6	94.6	94.6
JX415536.1 - major head protein translation	93.8	93.8	93.8	93.8	93.8	93.5	93.8	93	91.3	90.9	100	94.3	94.3	95.2	92.9	94	93.8	92.6	92.9	92.9	93.8	93.5	93.5	93.5	93.5	93.5	93.5	93.5	93.5	93.8	94	93.8
MT446407.1 (reversed) - major head protein translation	94.1	93.8	93.8	93.8	93.8	93.5	93.8	93.8	95	93.2	94.3	100	99.7	99.1	94.3	94.6	94.3	95.2	95.5	95.5	94.9	95.5	95.5	95.5	95.2	95.2	95.2	95.2	95.2	96	95.5	95.7
MT446413.1 - major head protein translation	93.8	94.1	94.1	94.1	94.1	93.5	93.8	93.8	94.7	93.5	94.3	99.7	100	99.1	94.6	94.3	94	95.5	95.7	95.7	95.2	95.2	95.2	95.2	95.5	95.5	95.5	95.5	95.5	95.7	95.7	96
MT446414.1 (reversed) - major head protein translation	93.8	93.8	93.8	93.8	93.8	93.5	93.8	94.7	94.7	93.8	95.2	99.1	99.1	100	94.9	94.9	94.6	95.2	95.5	95.5	95.5	95.2	95.2	95.2	95.2	95.2	95.2	95.2	95.2	95.7	96	95.7
MT129655.1 - major head protein translation	91.5	91.8	91.8	91.8	91.8	91.2	91.5	94.1	93.3	94.6	92.9	94.3	94.6	94.9	100	97.7	97.4	97.2	97.4	97.4	96.9	96.3	96.3	96.3	96.6	96.6	96.6	96.6	96.6	96.6	97.2	96.9
JX867715.1 - major head protein translation	92.4	92.1	92.1	92.1	92.1	91.8	92.1	93.8	93.6	93.5	94	94.6	94.3	94.9	97.7	100	99.7	95.8	96	96	97.2	97.7	97.7	97.7	97.4	97.5	97.4	97.4	97.4	98	98	97.7
KP308307.1 - major head protein translation	92.1	91.8	91.8	91.8	91.8	91.5	91.8	93.5	93.3	93.2	93.8	94.3	94	94.6	97.4	99.7	100	95.5	95.7	95.8	96.9	97.4	97.4	97.4	97.2	97.2	97.2	97.2	97.2	97.7	97.7	97.4
OQ025076 (reversed) - major head protein translation	92.6	92.9	92.9	92.9	92.9	92.4	92.7	93.5	93.8	95.5	92.6	95.2	95.5	95.2	97.2	95.8	95.5	100	99.4	99.4	97.2	97.4	97.4	97.7	97.7	97.7	98	98	98	96.9	96.9	97.2
LC553735.1 (reversed) - major head protein translation	93.2	93.5	93.5	93.5	93.5	92.9	93.2	93.5	94.1	96	92.9	95.5	95.7	95.5	97.4	96	95.7	99.4	100	100	97.4	98	98	98.3	98.3	98.3	98.6	98.6	98.6	97.4	97.4	97.7
MN045231.1 - major head protein translation	93.2	93.5	93.5	93.5	93.5	92.9	93.2	93.5	94.1	95.8	92.9	95.5	95.7	95.5	97.4	96	95.8	99.4	100	100	97.4	98	98	98.3	98.3	98.3	98.6	98.6	98.6	97.4	97.4	97.7
MK373770.1 - major head protein translation	93.5	93.8	93.8	93.8	93.8	93.2	93.5	93.3	93.8	95.2	93.8	94.9	95.2	95.5	96.9	97.2	96.9	97.2	97.4	97.4	100	98.3	98.3	98	98.6	98.6	98.3	98.3	98.3	97.7	98.3	98
MT446410.1 - major head protein translation	94.3	94.1	94.1	94.1	94.1	93.8	94.1	93.3	94.1	95.2	93.5	95.5	95.2	95.2	96.3	97.7	97.4	97.4	98	98	98.3	100	100	99.7	99.7	99.7	99.4	99.4	99.4	99.4	98.9	99.1
MW741821.1 - major head protein translation	94.3	94.1	94.1	94.1	94.1	93.8	94.1	93.3	94.1	95.2	93.5	95.5	95.2	95.2	96.3	97.7	97.4	97.4	98	98	98.3	100	100	99.7	99.7	99.7	99.4	99.4	99.4	99.4	98.9	99.1
MT129653.1 - major head protein translation	94.1	93.8	93.8	93.8	93.8	93.5	93.8	93.3	94.1	95.2	93.5	95.5	95.2	95.2	96.3	97.7	97.4	97.7	98.3	98.3	98	99.7	99.7	100	99.4	99.4	99.7	99.7	99.7	99.1	98.6	98.9
EU330206.1 - major head protein translation	94.1	94.3	94.3	94.3	94.3	93.8	94.1	93.3	93.8	95.2	93.5	95.2	95.5	95.2	96.6	97.4	97.2	97.7	98.3	98.3	98.6	99.7	99.7	99.4	100	100	99.7	99.7	99.7	99.1	99.1	99.4
MN148435.1 - major head protein translation	94.1	94.3	94.3	94.3	94.3	93.8	94.1	93.3	93.8	94.9	93.5	95.2	95.5	95.2	96.6	97.5	97.2	97.7	98.3	98.3	98.6	99.7	99.7	99.4	100	100	99.7	99.7	99.7	99.1	99.1	99.4
MT127620.1 - major head protein translation	93.8	94.1	94.1	94.1	94.1	93.5	93.8	93.3	93.8	95.2	93.5	95.2	95.5	95.2	96.6	97.4	97.2	98	98.6	98.6	98.3	99.4	99.4	99.7	99.7	99.7	100	100	100	98.9	98.9	99.1
MT446386.1 (reversed) - major head protein translation	93.8	94.1	94.1	94.1	94.1	93.5	93.8	93.3	93.8	95.2	93.5	95.2	95.5	95.2	96.6	97.4	97.2	98	98.6	98.6	98.3	99.4	99.4	99.7	99.7	99.7	100	100	100	98.9	98.9	99.1
MZ648214.1 - major head protein translation	93.8	94.1	94.1	94.1	94.1	93.5	93.8	93.3	93.8	95.2	93.5	95.2	95.5	95.2	96.6	97.4	97.2	98	98.6	98.6	98.3	99.4	99.4	99.7	99.7	99.7	100	100	100	98.9	98.9	99.1
MZ234028.1 - major head protein translation	93.8	93.5	93.5	93.5	93.5	93.2	93.5	93.3	93.5	94.6	93.8	96	95.7	95.7	96.6	98	97.7	96.9	97.4	97.4	97.7	99.4	99.4	99.1	99.1	99.1	98.9	98.9	98.9	100	99.4	99.7
KM044272.1 - major head protein translation	93.2	93.5	93.5	93.5	93.5	92.9	93.2	93.5	93	94.6	94	95.5	95.7	96	97.2	98	97.7	96.9	97.4	97.4	98.3	98.9	98.9	98.6	99.1	99.1	98.9	98.9	98.9	99.4	100	99.7
MN508615.2 - major head protein translation	93.5	93.8	93.8	93.8	93.8	93.2	93.5	93.3	93.3	94.6	93.8	95.7	96	95.7	96.9	97.7	97.4	97.2	97.7	97.7	98	99.1	99.1	98.9	99.4	99.4	99.1	99.1	99.1	99.7	99.7	100
DNA primase/helicase
	JX415536.1 - DNA primase/helicase translation	MT446407.1 (reversed) - DNA primase/helicase translation	MT446413.1 - DNA primase/helicase translation	MT446414.1 (reversed) - DNA primase/helicase translation	MZ234015.1 - DNA primase/helicase translation	MZ234017.1 - DNA primase/helicase translation	MZ342906.1 - DNA primase/helicase translation	MZ398243.1 - DNA primase/helicase translation	OK148440.1 - DNA primase/helicase translation	LC553734.1 (reversed) - DNA primase/helicase translation	MK310183.1 - DNA primase/helicase translation	MG748548.1 - DNA primase/helicase translation	KF981730.1 - DNA primase/helicase translation	MG673519.1 - DNA primase/helicase translation	MZ234028.1 - DNA primase/helicase translation	KM044272.1 - DNA primase/helicase translation	MN148435.1 - DNA primase/helicase translation	EU330206.1 - DNA primase/helicase translation	JX867715.1 - DNA primase/helicase translation	KP308307.1 - DNA primase/helicase translation	LC553735.1 (reversed) - DNA primase/helicase translation	MK373770.1 - DNA primase/helicase translation	MN045231.1 - DNA primase/helicase translation	MN508615.2 - DNA primase/helicase translation	MT127620.1 - DNA primase/helicase translation	MT129653.1 - DNA primase/helicase translation	MT129655.1 - DNA primase/helicase translation	MT446386.1 (reversed) - DNA primase/helicase translation	MT446410.1 - DNA primase/helicase translation	MW741821.1 - DNA primase/helicase translation	MZ648214.1 - DNA primase/helicase translation	OQ025076 (reversed) - DNA primase/helicase translation
JX415536.1 - DNA primase/helicase translation	100	100	100	100	96.8	96.8	96.8	96.8	96.8	97	97.5	94.1	94.1	93.6	94.1	94.1	93.8	94	94	94	94	94	94	94	94	94	94	94	94	94	94	94.1	Average	96.4699
MT446407.1 (reversed) - DNA primase/helicase translation	100	100	100	100	96.8	96.8	96.8	96.8	96.8	97	97.5	94.1	94.1	93.6	94.1	94.1	93.8	94	94	94	94	94	94	94	94	94	94	94	94	94	94	94.1
MT446413.1 - DNA primase/helicase translation	100	100	100	100	96.8	96.8	96.8	96.8	96.8	97	97.5	94.1	94.1	93.6	94.1	94.1	93.8	94	94	94	94	94	94	94	94	94	94	94	94	94	94	94.1
MT446414.1 (reversed) - DNA primase/helicase translation	100	100	100	100	96.8	96.8	96.8	96.8	96.8	97	97.5	94.1	94.1	93.6	94.1	94.1	93.8	94	94	94	94	94	94	94	94	94	94	94	94	94	94	94.1
MZ234015.1 - DNA primase/helicase translation	96.8	96.8	96.8	96.8	100	100	100	100	100	99.5	99.2	92.8	92.8	93	93.5	93.5	93.1	93.3	93.3	93.3	93.3	93.3	93.3	93.3	93.3	93.3	93.3	93.3	93.3	93.3	93.3	93.5
MZ234017.1 - DNA primase/helicase translation	96.8	96.8	96.8	96.8	100	100	100	100	100	99.5	99.2	92.8	92.8	93	93.5	93.5	93.1	93.3	93.3	93.3	93.3	93.3	93.3	93.3	93.3	93.3	93.3	93.3	93.3	93.3	93.3	93.5
MZ342906.1 - DNA primase/helicase translation	96.8	96.8	96.8	96.8	100	100	100	100	100	99.5	99.2	92.8	92.8	93	93.5	93.5	93.1	93.3	93.3	93.3	93.3	93.3	93.3	93.3	93.3	93.3	93.3	93.3	93.3	93.3	93.3	93.5
MZ398243.1 - DNA primase/helicase translation	96.8	96.8	96.8	96.8	100	100	100	100	100	99.5	99.2	92.8	92.8	93	93.5	93.5	93.1	93.3	93.3	93.3	93.3	93.3	93.3	93.3	93.3	93.3	93.3	93.3	93.3	93.3	93.3	93.5
OK148440.1 - DNA primase/helicase translation	96.8	96.8	96.8	96.8	100	100	100	100	100	99.5	99.2	92.8	92.8	93	93.5	93.5	93.1	93.3	93.3	93.3	93.3	93.3	93.3	93.3	93.3	93.3	93.3	93.3	93.3	93.3	93.3	93.5
LC553734.1 (reversed) - DNA primase/helicase translation	97	97	97	97	99.5	99.5	99.5	99.5	99.5	100	99.5	92.6	92.6	93.3	93.8	93.8	93.5	93.6	93.6	93.6	93.6	93.6	93.6	93.6	93.6	93.6	93.6	93.6	93.6	93.6	93.6	93.8
MK310183.1 - DNA primase/helicase translation	97.5	97.5	97.5	97.5	99.2	99.2	99.2	99.2	99.2	99.5	100	92.6	92.6	93.1	93.6	93.6	93.3	93.5	93.5	93.5	93.5	93.5	93.5	93.5	93.5	93.5	93.5	93.5	93.5	93.5	93.5	93.6
MG748548.1 - DNA primase/helicase translation	94.1	94.1	94.1	94.1	92.8	92.8	92.8	92.8	92.8	92.6	92.6	100	100	94.5	94.6	94.6	94.5	94.6	94.6	94.6	94.6	94.6	94.6	94.6	94.6	94.6	94.6	94.6	94.6	94.6	94.6	94.8
KF981730.1 - DNA primase/helicase translation	94.1	94.1	94.1	94.1	92.8	92.8	92.8	92.8	92.8	92.6	92.6	100	100	94.5	94.6	94.6	94.5	94.6	94.6	94.6	94.6	94.6	94.6	94.6	94.6	94.6	94.6	94.6	94.6	94.6	94.6	94.8
MG673519.1 - DNA primase/helicase translation	93.6	93.6	93.6	93.6	93	93	93	93	93	93.3	93.1	94.5	94.5	100	99.5	99.5	99.5	99.5	99.7	99.7	99.7	99.7	99.7	99.7	99.7	99.7	99.7	99.7	99.7	99.7	99.7	99.5
MZ234028.1 - DNA primase/helicase translation	94.1	94.1	94.1	94.1	93.5	93.5	93.5	93.5	93.5	93.8	93.6	94.6	94.6	99.5	100	100	99.7	99.7	99.8	99.8	99.8	99.8	99.8	99.8	99.8	99.8	99.8	99.8	99.8	99.8	99.8	99.7
KM044272.1 - DNA primase/helicase translation	94.1	94.1	94.1	94.1	93.5	93.5	93.5	93.5	93.5	93.8	93.6	94.6	94.6	99.5	100	100	99.7	99.7	99.8	99.8	99.8	99.8	99.8	99.8	99.8	99.8	99.8	99.8	99.8	99.8	99.8	99.7
MN148435.1 - DNA primase/helicase translation	93.8	93.8	93.8	93.8	93.1	93.1	93.1	93.1	93.1	93.5	93.3	94.5	94.5	99.5	99.7	99.7	100	99.7	99.8	99.8	99.8	99.8	99.8	99.8	99.8	99.8	99.8	99.8	99.8	99.8	99.8	99.7
EU330206.1 - DNA primase/helicase translation	94	94	94	94	93.3	93.3	93.3	93.3	93.3	93.6	93.5	94.6	94.6	99.5	99.7	99.7	99.7	100	99.8	99.8	99.8	99.8	99.8	99.8	99.8	99.8	99.8	99.8	99.8	99.8	99.8	99.8
JX867715.1 - DNA primase/helicase translation	94	94	94	94	93.3	93.3	93.3	93.3	93.3	93.6	93.5	94.6	94.6	99.7	99.8	99.8	99.8	99.8	100	100	100	100	100	100	100	100	100	100	100	100	100	99.8
KP308307.1 - DNA primase/helicase translation	94	94	94	94	93.3	93.3	93.3	93.3	93.3	93.6	93.5	94.6	94.6	99.7	99.8	99.8	99.8	99.8	100	100	100	100	100	100	100	100	100	100	100	100	100	99.8
LC553735.1 (reversed) - DNA primase/helicase translation	94	94	94	94	93.3	93.3	93.3	93.3	93.3	93.6	93.5	94.6	94.6	99.7	99.8	99.8	99.8	99.8	100	100	100	100	100	100	100	100	100	100	100	100	100	99.8
MK373770.1 - DNA primase/helicase translation	94	94	94	94	93.3	93.3	93.3	93.3	93.3	93.6	93.5	94.6	94.6	99.7	99.8	99.8	99.8	99.8	100	100	100	100	100	100	100	100	100	100	100	100	100	99.8
MN045231.1 - DNA primase/helicase translation	94	94	94	94	93.3	93.3	93.3	93.3	93.3	93.6	93.5	94.6	94.6	99.7	99.8	99.8	99.8	99.8	100	100	100	100	100	100	100	100	100	100	100	100	100	99.8
MN508615.2 - DNA primase/helicase translation	94	94	94	94	93.3	93.3	93.3	93.3	93.3	93.6	93.5	94.6	94.6	99.7	99.8	99.8	99.8	99.8	100	100	100	100	100	100	100	100	100	100	100	100	100	99.8
MT127620.1 - DNA primase/helicase translation	94	94	94	94	93.3	93.3	93.3	93.3	93.3	93.6	93.5	94.6	94.6	99.7	99.8	99.8	99.8	99.8	100	100	100	100	100	100	100	100	100	100	100	100	100	99.8
MT129653.1 - DNA primase/helicase translation	94	94	94	94	93.3	93.3	93.3	93.3	93.3	93.6	93.5	94.6	94.6	99.7	99.8	99.8	99.8	99.8	100	100	100	100	100	100	100	100	100	100	100	100	100	99.8
MT129655.1 - DNA primase/helicase translation	94	94	94	94	93.3	93.3	93.3	93.3	93.3	93.6	93.5	94.6	94.6	99.7	99.8	99.8	99.8	99.8	100	100	100	100	100	100	100	100	100	100	100	100	100	99.8
MT446386.1 (reversed) - DNA primase/helicase translation	94	94	94	94	93.3	93.3	93.3	93.3	93.3	93.6	93.5	94.6	94.6	99.7	99.8	99.8	99.8	99.8	100	100	100	100	100	100	100	100	100	100	100	100	100	99.8
MT446410.1 - DNA primase/helicase translation	94	94	94	94	93.3	93.3	93.3	93.3	93.3	93.6	93.5	94.6	94.6	99.7	99.8	99.8	99.8	99.8	100	100	100	100	100	100	100	100	100	100	100	100	100	99.8
MW741821.1 - DNA primase/helicase translation	94	94	94	94	93.3	93.3	93.3	93.3	93.3	93.6	93.5	94.6	94.6	99.7	99.8	99.8	99.8	99.8	100	100	100	100	100	100	100	100	100	100	100	100	100	99.8
MZ648214.1 - DNA primase/helicase translation	94	94	94	94	93.3	93.3	93.3	93.3	93.3	93.6	93.5	94.6	94.6	99.7	99.8	99.8	99.8	99.8	100	100	100	100	100	100	100	100	100	100	100	100	100	99.8
OQ025076 (reversed) - DNA primase/helicase translation	94.1	94.1	94.1	94.1	93.5	93.5	93.5	93.5	93.5	93.8	93.6	94.8	94.8	99.5	99.7	99.7	99.7	99.8	99.8	99.8	99.8	99.8	99.8	99.8	99.8	99.8	99.8	99.8	99.8	99.8	99.8	100
hypothetical protein
	MK310183.1 - hypothetical protein translation	MZ234015.1 - hypothetical protein translation	MZ234017.1 - hypothetical protein translation	MZ342906.1 - hypothetical protein translation	MZ398243.1 - hypothetical protein translation	OK148440.1 - hypothetical protein translation	MT446414.1 (reversed) - hypothetical protein translation	LC553734.1 (reversed) - hypothetical protein translation	JX415536.1 - hypothetical protein translation	MT446407.1 (reversed) - hypothetical protein translation	MT446413.1 - hypothetical protein translation	KF981730.1 - hypothetical protein translation	MG748548.1 - hypothetical protein translation	MT446410.1 - hypothetical protein translation	OQ025076 (reversed) - hypothetical protein translation	MZ234028.1 - hypothetical protein translation	MG673519.1 - hypothetical protein translation	EU330206.1 - hypothetical protein translation	JX867715.1 - hypothetical protein translation	KM044272.1 - hypothetical protein translation	LC553735.1 (reversed) - hypothetical protein translation	MK373770.1 - hypothetical protein translation	MN045231.1 - hypothetical protein translation	MN508615.2 - hypothetical protein translation	MT127620.1 - hypothetical protein translation	MT129653.1 - hypothetical protein translation	MT446386.1 (reversed) - hypothetical protein translation	MW741821.1 - hypothetical protein translation	MZ648214.1 - hypothetical protein translation	KP308307.1 - hypothetical protein translation	MN148435.1 - hypothetical protein translation	MT129655.1 - hypothetical protein translation
MK310183.1 - hypothetical protein translation	100	98.7	98.7	98.7	98.7	98.7	94.8	96.1	94.8	94.8	94.8	89.6	89.6	93.5	89.6	90.9	89.6	90.9	90.9	90.9	90.9	90.9	90.9	90.9	90.9	90.9	90.9	90.9	90.9	89.6	89.6	89.6	Average	94.3912
MZ234015.1 - hypothetical protein translation	98.7	100	100	100	100	100	96.1	97.4	94.8	94.8	96.1	90.9	90.9	94.8	90.9	92.2	90.9	92.2	92.2	92.2	92.2	92.2	92.2	92.2	92.2	92.2	92.2	92.2	92.2	90.9	90.9	90.9
MZ234017.1 - hypothetical protein translation	98.7	100	100	100	100	100	96.1	97.4	94.8	94.8	96.1	90.9	90.9	94.8	90.9	92.2	90.9	92.2	92.2	92.2	92.2	92.2	92.2	92.2	92.2	92.2	92.2	92.2	92.2	90.9	90.9	90.9
MZ342906.1 - hypothetical protein translation	98.7	100	100	100	100	100	96.1	97.4	94.8	94.8	96.1	90.9	90.9	94.8	90.9	92.2	90.9	92.2	92.2	92.2	92.2	92.2	92.2	92.2	92.2	92.2	92.2	92.2	92.2	90.9	90.9	90.9
MZ398243.1 - hypothetical protein translation	98.7	100	100	100	100	100	96.1	97.4	94.8	94.8	96.1	90.9	90.9	94.8	90.9	92.2	90.9	92.2	92.2	92.2	92.2	92.2	92.2	92.2	92.2	92.2	92.2	92.2	92.2	90.9	90.9	90.9
OK148440.1 - hypothetical protein translation	98.7	100	100	100	100	100	96.1	97.4	94.8	94.8	96.1	90.9	90.9	94.8	90.9	92.2	90.9	92.2	92.2	92.2	92.2	92.2	92.2	92.2	92.2	92.2	92.2	92.2	92.2	90.9	90.9	90.9
MT446414.1 (reversed) - hypothetical protein translation	94.8	96.1	96.1	96.1	96.1	96.1	100	98.7	97.4	97.4	98.7	92.2	92.2	93.5	89.6	90.9	90.9	90.9	90.9	90.9	90.9	90.9	90.9	90.9	90.9	90.9	90.9	90.9	90.9	89.6	89.6	89.6
LC553734.1 (reversed) - hypothetical protein translation	96.1	97.4	97.4	97.4	97.4	97.4	98.7	100	97.4	97.4	98.7	90.9	90.9	92.2	88.3	89.6	89.6	89.6	89.6	89.6	89.6	89.6	89.6	89.6	89.6	89.6	89.6	89.6	89.6	88.3	88.3	88.3
JX415536.1 - hypothetical protein translation	94.8	94.8	94.8	94.8	94.8	94.8	97.4	97.4	100	100	98.7	89.6	89.6	90.9	87	88.3	88.3	88.3	88.3	88.3	88.3	88.3	88.3	88.3	88.3	88.3	88.3	88.3	88.3	87	87	87
MT446407.1 (reversed) - hypothetical protein translation	94.8	94.8	94.8	94.8	94.8	94.8	97.4	97.4	100	100	98.7	89.6	89.6	90.9	87	88.3	88.3	88.3	88.3	88.3	88.3	88.3	88.3	88.3	88.3	88.3	88.3	88.3	88.3	87	87	87
MT446413.1 - hypothetical protein translation	94.8	96.1	96.1	96.1	96.1	96.1	98.7	98.7	98.7	98.7	100	90.9	90.9	92.2	88.3	89.6	89.6	89.6	89.6	89.6	89.6	89.6	89.6	89.6	89.6	89.6	89.6	89.6	89.6	88.3	88.3	88.3
KF981730.1 - hypothetical protein translation	89.6	90.9	90.9	90.9	90.9	90.9	92.2	90.9	89.6	89.6	90.9	100	97.4	93.5	90.9	90.9	92.2	92.2	92.2	92.2	92.2	92.2	92.2	92.2	92.2	92.2	92.2	92.2	92.2	90.9	90.9	90.9
MG748548.1 - hypothetical protein translation	89.6	90.9	90.9	90.9	90.9	90.9	92.2	90.9	89.6	89.6	90.9	97.4	100	93.5	89.6	89.6	90.9	90.9	90.9	90.9	90.9	90.9	90.9	90.9	90.9	90.9	90.9	90.9	90.9	92.2	92.2	92.2
MT446410.1 - hypothetical protein translation	93.5	94.8	94.8	94.8	94.8	94.8	93.5	92.2	90.9	90.9	92.2	93.5	93.5	100	93.5	93.5	93.5	94.8	94.8	94.8	94.8	94.8	94.8	94.8	94.8	94.8	94.8	94.8	94.8	93.5	93.5	93.5
OQ025076 (reversed) - hypothetical protein translation	89.6	90.9	90.9	90.9	90.9	90.9	89.6	88.3	87	87	88.3	90.9	89.6	93.5	100	97.4	97.4	98.7	98.7	98.7	98.7	98.7	98.7	98.7	98.7	98.7	98.7	98.7	98.7	97.4	97.4	97.4
MZ234028.1 - hypothetical protein translation	90.9	92.2	92.2	92.2	92.2	92.2	90.9	89.6	88.3	88.3	89.6	90.9	89.6	93.5	97.4	100	97.4	98.7	98.7	98.7	98.7	98.7	98.7	98.7	98.7	98.7	98.7	98.7	98.7	97.4	97.4	97.4
MG673519.1 - hypothetical protein translation	89.6	90.9	90.9	90.9	90.9	90.9	90.9	89.6	88.3	88.3	89.6	92.2	90.9	93.5	97.4	97.4	100	98.7	98.7	98.7	98.7	98.7	98.7	98.7	98.7	98.7	98.7	98.7	98.7	97.4	97.4	97.4
EU330206.1 - hypothetical protein translation	90.9	92.2	92.2	92.2	92.2	92.2	90.9	89.6	88.3	88.3	89.6	92.2	90.9	94.8	98.7	98.7	98.7	100	100	100	100	100	100	100	100	100	100	100	100	98.7	98.7	98.7
JX867715.1 - hypothetical protein translation	90.9	92.2	92.2	92.2	92.2	92.2	90.9	89.6	88.3	88.3	89.6	92.2	90.9	94.8	98.7	98.7	98.7	100	100	100	100	100	100	100	100	100	100	100	100	98.7	98.7	98.7
KM044272.1 - hypothetical protein translation	90.9	92.2	92.2	92.2	92.2	92.2	90.9	89.6	88.3	88.3	89.6	92.2	90.9	94.8	98.7	98.7	98.7	100	100	100	100	100	100	100	100	100	100	100	100	98.7	98.7	98.7
LC553735.1 (reversed) - hypothetical protein translation	90.9	92.2	92.2	92.2	92.2	92.2	90.9	89.6	88.3	88.3	89.6	92.2	90.9	94.8	98.7	98.7	98.7	100	100	100	100	100	100	100	100	100	100	100	100	98.7	98.7	98.7
MK373770.1 - hypothetical protein translation	90.9	92.2	92.2	92.2	92.2	92.2	90.9	89.6	88.3	88.3	89.6	92.2	90.9	94.8	98.7	98.7	98.7	100	100	100	100	100	100	100	100	100	100	100	100	98.7	98.7	98.7
MN045231.1 - hypothetical protein translation	90.9	92.2	92.2	92.2	92.2	92.2	90.9	89.6	88.3	88.3	89.6	92.2	90.9	94.8	98.7	98.7	98.7	100	100	100	100	100	100	100	100	100	100	100	100	98.7	98.7	98.7
MN508615.2 - hypothetical protein translation	90.9	92.2	92.2	92.2	92.2	92.2	90.9	89.6	88.3	88.3	89.6	92.2	90.9	94.8	98.7	98.7	98.7	100	100	100	100	100	100	100	100	100	100	100	100	98.7	98.7	98.7
MT127620.1 - hypothetical protein translation	90.9	92.2	92.2	92.2	92.2	92.2	90.9	89.6	88.3	88.3	89.6	92.2	90.9	94.8	98.7	98.7	98.7	100	100	100	100	100	100	100	100	100	100	100	100	98.7	98.7	98.7
MT129653.1 - hypothetical protein translation	90.9	92.2	92.2	92.2	92.2	92.2	90.9	89.6	88.3	88.3	89.6	92.2	90.9	94.8	98.7	98.7	98.7	100	100	100	100	100	100	100	100	100	100	100	100	98.7	98.7	98.7
MT446386.1 (reversed) - hypothetical protein translation	90.9	92.2	92.2	92.2	92.2	92.2	90.9	89.6	88.3	88.3	89.6	92.2	90.9	94.8	98.7	98.7	98.7	100	100	100	100	100	100	100	100	100	100	100	100	98.7	98.7	98.7
MW741821.1 - hypothetical protein translation	90.9	92.2	92.2	92.2	92.2	92.2	90.9	89.6	88.3	88.3	89.6	92.2	90.9	94.8	98.7	98.7	98.7	100	100	100	100	100	100	100	100	100	100	100	100	98.7	98.7	98.7
MZ648214.1 - hypothetical protein translation	90.9	92.2	92.2	92.2	92.2	92.2	90.9	89.6	88.3	88.3	89.6	92.2	90.9	94.8	98.7	98.7	98.7	100	100	100	100	100	100	100	100	100	100	100	100	98.7	98.7	98.7
KP308307.1 - hypothetical protein translation	89.6	90.9	90.9	90.9	90.9	90.9	89.6	88.3	87	87	88.3	90.9	92.2	93.5	97.4	97.4	97.4	98.7	98.7	98.7	98.7	98.7	98.7	98.7	98.7	98.7	98.7	98.7	98.7	100	100	100
MN148435.1 - hypothetical protein translation	89.6	90.9	90.9	90.9	90.9	90.9	89.6	88.3	87	87	88.3	90.9	92.2	93.5	97.4	97.4	97.4	98.7	98.7	98.7	98.7	98.7	98.7	98.7	98.7	98.7	98.7	98.7	98.7	100	100	100
MT129655.1 - hypothetical protein translation	89.6	90.9	90.9	90.9	90.9	90.9	89.6	88.3	87	87	88.3	90.9	92.2	93.5	97.4	97.4	97.4	98.7	98.7	98.7	98.7	98.7	98.7	98.7	98.7	98.7	98.7	98.7	98.7	100	100	100
